# Supplementary material for: Structural composition and evolution of jujube centromere reveal a dominant role for LTR retrotransposon
Source: Hortic Res. 2025 Sep 15;12(11):uhaf244. doi: 10.1093/hr/uhaf244 (PMC12596083; doi:10.1093/hr/uhaf244)
Supplement: Web_Material_uhaf244 [file web_material_uhaf244.zip]

Archive with 2 entries (2 files):
- Supplementary Tables.xlsx
- Supplementary_Figures.docx
