# Supplementary material for: Structural composition and evolution of jujube centromere reveal a dominant role for LTR retrotransposon
Source: Hortic Res. 2025 Sep 15;12(11):uhaf244. doi: 10.1093/hr/uhaf244 (PMC12596083; doi:10.1093/hr/uhaf244)
Supplement: Web_Material_uhaf244 [file web_material_uhaf244.zip › Supplementary Tables.xlsx]

## Sheet: Table S1
Table S1. Telomere information of the two haplotypes.
Chromosome	Chromosome length	Left start	Left end	Left length	Left motif	Right start	Right end	Right length	Right motif
ChrA01	48002783	1	10951	10951	CCCTAAA	47996377	48002783	6407	TTTAGGG
ChrA02	34039301	1	8825	8825	CCCTAAA	34020296	34039301	19006	TTTAGGG
ChrA03	33617745	1	25324	25324	CCCTAAA	33608797	33617745	8949	TTTAGGG
ChrA04	34078844	1	11597	11597	CCCTAAA	34068708	34078844	10137	TTTAGGG
ChrA05	32672292	1	47193	47193	CCCTAAA	32654535	32672292	17758	TTTAGGG
ChrA06	30490098	1	8656	8656	CCCTAAA	30477790	30490098	12309	TTTAGGG
ChrA07	31053874	1	20528	20528	CCCTAAA	31039419	31053874	14456	TTTAGGG
ChrA08	29553889	1	19735	19735	CCCTAAA	29541601	29553889	12289	TTTAGGG
ChrA09	30134324	1	11980	11980	CCCTAAA	30121720	30134324	12605	TTTAGGG
ChrA10	28494748	1	28119	28119	CCCTAAA	28420361	28494748	74388	TTTAGGG
ChrA11	28730316	1	8479	8479	CCCTAAA	28713500	28730316	16817	TTTAGGG
ChrA12	27097073	1	20656	20656	CCCTAAA	27086594	27097073	10480	TTTAGGG
ChrB01	47842066	1	22623	22623	CCCTAAA	47816285	47842066	25782	TTTAGGG
ChrB02	32697125	1	15091	15091	CCCTAAA	32678420	32697125	18706	TTTAGGG
ChrB03	32418546	1	14897	14897	CCCTAAA	32406080	32418546	12467	TTTAGGG
ChrB04	32425818	1	4731	4731	CCCTAAA	32408730	32425818	17089	TTTAGGG
ChrB05	32892280	1	23119	23119	CCCTAAA	32874524	32892280	17757	TTTAGGG
ChrB06	31536731	1	11163	11163	CCCTAAA	31523956	31536731	12776	TTTAGGG
ChrB07	30265051	1	19281	19281	CCCTAAA	30250595	30265051	14457	TTTAGGG
ChrB08	30285173	1	7232	7232	CCCTAAA	30266006	30285173	19168	TTTAGGG
ChrB09	29521129	1	32484	32484	CCCTAAA	29513496	29521129	7634	TTTAGGG
ChrB10	29803508	1	16238	16238	CCCTAAA	29792006	29803508	11503	TTTAGGG
ChrB11	27766351	1	14134	14134	CCCTAAA	27750734	27766351	15618	TTTAGGG
ChrB12	26198464	1	13585	13585	CCCTAAA	26175146	26198464	23319	TTTAGGG

## Sheet: Table S2
Table S2. Alignment of CRJ with genome-wide LTR-RTs
Query_ID	Subject_ID	Identity	Msmatches​	Gaps​	Alignment_length​	​​Query_length​	Query_start	Query_end	Subject_length​	Subject_start	Subject_end
ChrA06:19101906-19113360	ChrA01:26324742-26331718	96.135	62	24	3545	11454	5	3503	6976	6971	3456
ChrA06:19101906-19113360	ChrA01:26324742-26331718	97.031	49	7	2021	11454	9434	11450	6976	2017	4
ChrA06:19101906-19113360	ChrA01:26324742-26331718	97.708	34	3	1745	11454	9707	11449	6976	6972	5232
ChrA06:19101906-19113360	ChrA01:26324742-26331718	97.477	34	4	1744	11454	5	1742	6976	1744	5
ChrA06:19101906-19113360	ChrA01:27063536-27074358	97.778	140	22	8595	11454	5	8575	10822	4	8571
ChrA06:19101906-19113360	ChrA01:27063536-27074358	97.351	54	5	2265	11454	8827	11090	10822	8563	10822
ChrA06:19101906-19113360	ChrA01:27063536-27074358	97.074	49	2	1743	11454	9708	11449	10822	4	1745
ChrA06:19101906-19113360	ChrA01:27063536-27074358	97.543	32	2	1384	11454	5	1388	10822	9441	10822
ChrA06:19101906-19113360	ChrA01:27282053-27287474	96.688	59	7	2023	11454	9429	11449	5421	3400	5416
ChrA06:19101906-19113360	ChrA01:27282053-27287474	97.303	41	3	1743	11454	5	1742	5421	3675	5416
ChrA06:19101906-19113360	ChrA01:27282053-27287474	94.778	60	18	1666	11454	1573	3234	5421	5	1647
ChrA06:19101906-19113360	ChrA01:27282053-27287474	93.774	5	2	257	11454	3248	3503	5421	1738	1984
ChrA06:19101906-19113360	ChrA01:27282053-27287474	97.059	5	0	170	11454	11280	11449	5421	5	174
ChrA06:19101906-19113360	ChrA01:27408404-27419509	97.779	191	27	11122	11454	5	11090	11105	4	11105
ChrA06:19101906-19113360	ChrA01:27408404-27419509	97.017	50	2	1743	11454	9708	11449	11105	4	1745
ChrA06:19101906-19113360	ChrA01:27408404-27419509	97.616	32	1	1384	11454	5	1388	11105	9723	11105
ChrA06:19101906-19113360	ChrA01:27579668-27585090	96.688	59	7	2023	11454	9429	11449	5422	3401	5417
ChrA06:19101906-19113360	ChrA01:27579668-27585090	97.303	41	3	1743	11454	5	1742	5422	3676	5417
ChrA06:19101906-19113360	ChrA01:27579668-27585090	94.841	58	18	1667	11454	1573	3234	5422	5	1648
ChrA06:19101906-19113360	ChrA01:27579668-27585090	93.774	5	2	257	11454	3248	3503	5422	1739	1985
ChrA06:19101906-19113360	ChrA01:27579668-27585090	98.235	3	0	170	11454	11280	11449	5422	5	174
ChrA06:19101906-19113360	ChrA02:19308332-19319855	98.223	124	6	8216	11454	3235	11449	11523	8199	5
ChrA06:19101906-19113360	ChrA02:19308332-19319855	96.782	57	15	3263	11454	5	3234	11523	11518	8271
ChrA06:19101906-19113360	ChrA02:19308332-19319855	97.878	35	2	1744	11454	9707	11449	11523	11519	9777
ChrA06:19101906-19113360	ChrA02:19308332-19319855	97.706	33	3	1744	11454	5	1743	11523	1745	4
ChrA06:19101906-19113360	ChrA02:20564633-20571462	96.941	47	11	2027	11454	9429	11449	6829	2022	5
ChrA06:19101906-19113360	ChrA02:20564633-20571462	97.709	33	3	1746	11454	5	1745	6829	6829	5086
ChrA06:19101906-19113360	ChrA02:20564633-20571462	97.705	37	2	1743	11454	9708	11449	6829	6829	5089
ChrA06:19101906-19113360	ChrA02:20564633-20571462	97.652	30	5	1746	11454	5	1742	6829	1747	5
ChrA06:19101906-19113360	ChrA02:20564633-20571462	95.2	36	14	1771	11454	1491	3234	6829	5088	3340
ChrA06:19101906-19113360	ChrA02:20564633-20571462	98.837	2	1	258	11454	7017	7274	6829	3229	2973
ChrA06:19101906-19113360	ChrA02:20564633-20571462	96.825	8	0	252	11454	11198	11449	6829	5088	4837
ChrA06:19101906-19113360	ChrA02:20564633-20571462	100	0	0	44	11454	3235	3278	6829	3268	3225
ChrA06:19101906-19113360	ChrA02:20757579-20764455	95.989	75	20	3241	11454	5	3234	6876	6871	3675
ChrA06:19101906-19113360	ChrA02:20757579-20764455	95.922	53	10	1937	11454	9515	11449	6876	1917	5
ChrA06:19101906-19113360	ChrA02:20757579-20764455	96.101	43	10	1744	11454	9708	11449	6876	6871	5151
ChrA06:19101906-19113360	ChrA02:20757579-20764455	95.709	47	10	1748	11454	5	1746	6876	1726	1
ChrA06:19101906-19113360	ChrA02:20757579-20764455	97.407	6	1	270	11454	3235	3503	6876	3603	3334
ChrA06:19101906-19113360	ChrA03:5388207-5395183	91.439	220	35	3259	11454	5	3234	6976	6971	3743
ChrA06:19101906-19113360	ChrA03:5388207-5395183	93.445	119	12	2029	11454	9429	11449	6976	2027	5
ChrA06:19101906-19113360	ChrA03:5388207-5395183	93.825	95	8	1749	11454	5	1742	6976	1751	5
ChrA06:19101906-19113360	ChrA03:5388207-5395183	92.383	115	9	1746	11454	9708	11449	6976	6971	5240
ChrA06:19101906-19113360	ChrA03:5388207-5395183	91.76	20	2	267	11454	3238	3503	6976	3668	3403
ChrA06:19101906-19113360	ChrA03:5482967-5489942	96.163	73	23	3544	11454	5	3503	6975	6970	3445
ChrA06:19101906-19113360	ChrA03:5482967-5489942	97.335	44	8	2026	11454	9429	11450	6975	2023	4
ChrA06:19101906-19113360	ChrA03:5482967-5489942	97.937	28	4	1745	11454	5	1742	6975	1748	5
ChrA06:19101906-19113360	ChrA03:5482967-5489942	97.706	37	3	1744	11454	9707	11449	6975	6971	5230
ChrA06:19101906-19113360	ChrA03:5551497-5570852	96.812	83	4	2760	11454	8692	11449	19355	17216	14460
ChrA06:19101906-19113360	ChrA03:5551497-5570852	97.571	38	3	1729	11454	9708	11432	19355	1729	1
ChrA06:19101906-19113360	ChrA03:5551497-5570852	97.513	35	4	1729	11454	5	1725	19355	1729	1
ChrA06:19101906-19113360	ChrA03:5551497-5570852	96.73	51	3	1743	11454	5	1742	19355	16201	14460
ChrA06:19101906-19113360	ChrA03:5551497-5570852	94.151	71	9	1419	11454	8611	10024	19355	17209	18620
ChrA06:19101906-19113360	ChrA03:5551497-5570852	96.467	24	2	736	11454	10715	11449	19355	19355	18621
ChrA06:19101906-19113360	ChrA03:5551497-5570852	96.467	19	4	736	11454	1013	1742	19355	19355	18621
ChrA06:19101906-19113360	ChrA03:5551497-5570852	92.767	22	1	318	11454	5	321	19355	18303	18620
ChrA06:19101906-19113360	ChrA03:5565973-5570852	96.792	83	4	2743	11454	8692	11432	4879	2740	1
ChrA06:19101906-19113360	ChrA03:5565973-5570852	96.698	51	3	1726	11454	5	1725	4879	1725	1
ChrA06:19101906-19113360	ChrA03:5565973-5570852	94.151	71	9	1419	11454	8611	10024	4879	2733	4144
ChrA06:19101906-19113360	ChrA03:5565973-5570852	96.467	24	2	736	11454	10715	11449	4879	4879	4145
ChrA06:19101906-19113360	ChrA03:5565973-5570852	96.467	19	4	736	11454	1013	1742	4879	4879	4145
ChrA06:19101906-19113360	ChrA03:5565973-5570852	92.767	22	1	318	11454	5	321	4879	3827	4144
ChrA06:19101906-19113360	ChrA03:5734324-5741299	96.299	53	17	2837	11454	5	2801	6975	5	2829
ChrA06:19101906-19113360	ChrA03:5734324-5741299	97.117	51	5	2012	11454	9440	11449	6975	4964	6970
ChrA06:19101906-19113360	ChrA03:5734324-5741299	97.592	39	2	1744	11454	9707	11449	6975	4	1745
ChrA06:19101906-19113360	ChrA03:5734324-5741299	97.59	35	3	1743	11454	5	1742	6975	5230	6970
ChrA06:19101906-19113360	ChrA03:5734324-5741299	97.007	15	2	568	11454	2864	3430	6975	2829	3395
ChrA06:19101906-19113360	ChrA03:5734324-5741299	95.536	9	1	224	11454	3281	3503	6975	3391	3614
ChrA06:19101906-19113360	ChrA03:8149929-8156614	92.057	121	14	2027	11454	9429	11449	6685	1997	5
ChrA06:19101906-19113360	ChrA03:8149929-8156614	92.388	99	13	1905	11454	10	1905	6685	6680	4813
ChrA06:19101906-19113360	ChrA03:8149929-8156614	93.307	93	9	1748	11454	5	1743	6685	1736	4
ChrA06:19101906-19113360	ChrA03:8149929-8156614	92.423	93	10	1742	11454	9713	11449	6685	6680	4973
ChrA06:19101906-19113360	ChrA03:8149929-8156614	92.191	47	10	922	11454	2325	3234	6685	4671	3763
ChrA06:19101906-19113360	ChrA03:8174782-8181832	92.275	170	35	3288	11454	10	3234	7050	7045	3779
ChrA06:19101906-19113360	ChrA03:8174782-8181832	92.319	123	15	2031	11454	9429	11449	7050	2012	5
ChrA06:19101906-19113360	ChrA03:8174782-8181832	94.087	94	7	1742	11454	9713	11449	7050	7045	5308
ChrA06:19101906-19113360	ChrA03:8174782-8181832	93.607	96	9	1752	11454	5	1743	7050	1752	4
ChrA06:19101906-19113360	ChrA04:21132744-21144250	97.706	190	26	11508	11454	5	11449	11506	5	11501
ChrA06:19101906-19113360	ChrA04:21132744-21144250	97.02	46	3	1745	11454	5	1743	11506	9758	11502
ChrA06:19101906-19113360	ChrA04:21132744-21144250	96.905	51	3	1745	11454	9708	11449	11506	5	1749
ChrA06:19101906-19113360	ChrA04:21235501-21242544	96.845	64	14	3265	11454	5	3234	7043	7038	3778
ChrA06:19101906-19113360	ChrA04:21235501-21242544	96.819	57	6	2012	11454	9440	11449	7043	2011	5
ChrA06:19101906-19113360	ChrA04:21235501-21242544	97.418	42	3	1743	11454	9708	11449	7043	7038	5298
ChrA06:19101906-19113360	ChrA04:21235501-21242544	97.303	40	3	1743	11454	5	1742	7043	1745	5
ChrA06:19101906-19113360	ChrA04:21235501-21242544	97.398	7	0	269	11454	3235	3503	7043	3706	3438
ChrA06:19101906-19113360	ChrA04:21526896-21546641	97.519	39	3	1693	11454	9704	11394	19745	18054	19745
ChrA06:19101906-19113360	ChrA04:21526896-21546641	97.571	35	3	1688	11454	5	1687	19745	18059	19745
ChrA06:19101906-19113360	ChrA04:21526896-21546641	96.742	47	4	1688	11454	9705	11390	19745	1	1682
ChrA06:19101906-19113360	ChrA04:21526896-21546641	96.677	44	5	1685	11454	5	1683	19745	4	1682
ChrA06:19101906-19113360	ChrA04:21544950-21551960	96.832	57	13	3251	11454	5	3234	7010	5	3230
ChrA06:19101906-19113360	ChrA04:21544950-21551960	96.929	55	6	2019	11454	9434	11449	7010	4991	7005
ChrA06:19101906-19113360	ChrA04:21544950-21551960	97.649	39	2	1744	11454	9707	11449	7010	4	1746
ChrA06:19101906-19113360	ChrA04:21544950-21551960	97.479	38	3	1745	11454	5	1744	7010	5264	7007
ChrA06:19101906-19113360	ChrA04:21544950-21551960	97.407	6	1	270	11454	3235	3503	7010	3302	3571
ChrA06:19101906-19113360	ChrA05:15355603-15367023	97.945	102	10	5791	11454	5665	11449	11420	5636	11415
ChrA06:19101906-19113360	ChrA05:15355603-15367023	97.01	111	18	5652	11454	5	5615	11420	5	5639
ChrA06:19101906-19113360	ChrA05:15355603-15367023	96.846	42	5	1744	11454	5	1742	11420	9679	11415
ChrA06:19101906-19113360	ChrA05:15355603-15367023	96.39	52	6	1745	11454	9707	11449	11420	4	1739
ChrA06:19101906-19113360	ChrA05:21371377-21382932	97.881	145	15	8213	11454	3254	11452	11555	8199	2
ChrA06:19101906-19113360	ChrA05:21371377-21382932	96.308	68	17	3277	11454	5	3234	11555	11550	8280
ChrA06:19101906-19113360	ChrA05:21371377-21382932	97.133	41	6	1744	11454	5	1742	11555	1745	5
ChrA06:19101906-19113360	ChrA05:21371377-21382932	96.97	47	6	1749	11454	9703	11449	11555	11554	9810
ChrA06:19101906-19113360	ChrA05:21391403-21398377	94.934	110	25	3237	11454	5	3234	6974	5	3194
ChrA06:19101906-19113360	ChrA05:21391403-21398377	96.097	70	8	2024	11454	9429	11449	6974	4952	6969
ChrA06:19101906-19113360	ChrA05:21391403-21398377	96.674	51	4	1744	11454	5	1742	6974	5227	6969
ChrA06:19101906-19113360	ChrA05:21391403-21398377	95.241	59	3	1744	11454	9707	11449	6974	4	1724
ChrA06:19101906-19113360	ChrA05:21391403-21398377	96.324	9	1	272	11454	3235	3505	6974	3266	3537
ChrA06:19101906-19113360	ChrA05:21477099-21488541	99.019	50	9	6217	11454	3235	9443	11442	3338	9551
ChrA06:19101906-19113360	ChrA05:21477099-21488541	97.245	48	13	3267	11454	5	3234	11442	5	3266
ChrA06:19101906-19113360	ChrA05:21477099-21488541	98.046	32	3	1894	11454	9557	11449	11442	9548	11437
ChrA06:19101906-19113360	ChrA05:21477099-21488541	98.222	28	2	1744	11454	9707	11449	11442	4	1745
ChrA06:19101906-19113360	ChrA05:21477099-21488541	98.221	24	3	1743	11454	5	1742	11442	9697	11437
ChrA06:19101906-19113360	ChrA05:21839031-21850452	98.46	101	11	8182	11454	3277	11449	11421	3251	11416
ChrA06:19101906-19113360	ChrA05:21839031-21850452	95.359	72	22	3275	11454	5	3234	11421	5	3244
ChrA06:19101906-19113360	ChrA05:21839031-21850452	96.449	39	9	1746	11454	5	1742	11421	9686	11416
ChrA06:19101906-19113360	ChrA05:21839031-21850452	96.163	48	8	1746	11454	9708	11449	11421	5	1735
ChrA06:19101906-19113360	ChrA05:21981215-21988132	96.565	70	18	3523	11454	5	3503	6917	6912	3417
ChrA06:19101906-19113360	ChrA05:21981215-21988132	96.849	48	4	1936	11454	9515	11449	6917	1928	5
ChrA06:19101906-19113360	ChrA05:21981215-21988132	97.018	37	4	1744	11454	5	1743	6917	1737	4
ChrA06:19101906-19113360	ChrA05:21981215-21988132	96.959	42	3	1743	11454	9708	11449	6917	6912	5180
ChrA06:19101906-19113360	ChrA06:18196366-18207888	98.449	106	10	8447	11454	3019	11449	11522	8442	5
ChrA06:19101906-19113360	ChrA06:18196366-18207888	97.256	50	18	3098	11454	5	3086	11522	11517	8439
ChrA06:19101906-19113360	ChrA06:18196366-18207888	97.994	28	4	1745	11454	9707	11449	11522	11518	9779
ChrA06:19101906-19113360	ChrA06:18196366-18207888	97.993	24	5	1744	11454	5	1742	11522	1743	5
ChrA06:19101906-19113360	ChrA06:18943046-18949876	96.685	67	15	3529	11454	5	3503	6830	5	3513
ChrA06:19101906-19113360	ChrA06:18943046-18949876	96.492	53	10	2024	11454	9429	11449	6830	4817	6825
ChrA06:19101906-19113360	ChrA06:18943046-18949876	97.305	33	4	1744	11454	9708	11449	6830	5	1736
ChrA06:19101906-19113360	ChrA06:18943046-18949876	97.198	34	5	1749	11454	1	1743	6830	5087	6826
ChrA06:19101906-19113360	ChrA06:19040060-19051445	98.359	112	8	7739	11454	3720	11452	11385	7731	2
ChrA06:19101906-19113360	ChrA06:19040060-19051445	96.05	76	22	3671	11454	4	3624	11385	11381	7730
ChrA06:19101906-19113360	ChrA06:19040060-19051445	97.017	45	3	1743	11454	9708	11449	11385	11380	9644
ChrA06:19101906-19113360	ChrA06:19040060-19051445	96.963	40	5	1745	11454	5	1742	11385	1743	5
ChrA06:19101906-19113360	ChrA06:19066044-19072947	96.811	58	15	3261	11454	5	3234	6903	5	3250
ChrA06:19101906-19113360	ChrA06:19066044-19072947	97.529	64	6	3035	11454	8419	11450	6903	3873	6899
ChrA06:19101906-19113360	ChrA06:19066044-19072947	97.477	36	4	1744	11454	9708	11449	6903	5	1742
ChrA06:19101906-19113360	ChrA06:19066044-19072947	97.42	33	5	1744	11454	5	1742	6903	5161	6898
ChrA06:19101906-19113360	ChrA06:19066044-19072947	99.079	5	0	543	11454	3235	3777	6903	3322	3864
ChrA06:19101906-19113360	ChrA06:19101906-19113360	100	0	0	11454	11454	1	11454	11454	1	11454
ChrA06:19101906-19113360	ChrA06:19101906-19113360	98.566	19	3	1743	11454	9708	11449	11454	5	1742
ChrA06:19101906-19113360	ChrA06:19101906-19113360	98.566	19	3	1743	11454	5	1742	11454	9708	11449
ChrA06:19101906-19113360	ChrA06:19176427-19183376	96.961	60	15	3258	11454	5	3234	6949	5	3251
ChrA06:19101906-19113360	ChrA06:19176427-19183376	97.938	35	4	1940	11454	9515	11452	6949	5011	6947
ChrA06:19101906-19113360	ChrA06:19176427-19183376	97.941	33	3	1748	11454	9704	11449	6949	1	1747
ChrA06:19101906-19113360	ChrA06:19176427-19183376	97.883	29	5	1748	11454	5	1745	6949	5202	6948
ChrA06:19101906-19113360	ChrA06:19176427-19183376	91.481	20	3	270	11454	3235	3503	6949	3323	3590
ChrA06:19101906-19113360	ChrA06:19610927-19617952	96.611	82	14	3246	11454	1	3234	7025	1	3230
ChrA06:19101906-19113360	ChrA06:19610927-19617952	96.886	57	5	2023	11454	9429	11449	7025	5002	7020
ChrA06:19101906-19113360	ChrA06:19610927-19617952	97.42	43	2	1744	11454	9708	11449	7025	5	1748
ChrA06:19101906-19113360	ChrA06:19610927-19617952	97.367	40	3	1747	11454	5	1745	7025	5278	7024
ChrA06:19101906-19113360	ChrA06:19810279-19817196	95.721	72	18	3272	11454	5	3234	6917	6912	3667
ChrA06:19101906-19113360	ChrA06:19810279-19817196	96.541	48	6	1937	11454	9515	11449	6917	1924	5
ChrA06:19101906-19113360	ChrA06:19810279-19817196	96.854	47	4	1748	11454	9704	11449	6917	6917	5176
ChrA06:19101906-19113360	ChrA06:19810279-19817196	96.504	41	5	1745	11454	5	1744	6917	1732	3
ChrA06:19101906-19113360	ChrA07:22653152-22659152	96.56	69	23	3547	11454	4	3503	6000	5996	2456
ChrA06:19101906-19113360	ChrA07:22653152-22659152	97.74	35	5	1770	11454	9684	11450	6000	1771	4
ChrA06:19101906-19113360	ChrA07:22653152-22659152	97.708	31	6	1745	11454	5	1742	6000	1747	5
ChrA06:19101906-19113360	ChrA07:22653152-22659152	97.649	37	4	1744	11454	9708	11449	6000	5995	4254
ChrA06:19101906-19113360	ChrA07:23389460-23400942	97.098	234	34	11509	11454	5	11449	11482	11477	5
ChrA06:19101906-19113360	ChrA07:23389460-23400942	97.074	46	4	1743	11454	9708	11449	11482	11477	9739
ChrA06:19101906-19113360	ChrA07:23389460-23400942	96.846	49	3	1744	11454	5	1743	11482	1746	4
ChrA06:19101906-19113360	ChrA07:23635836-23642823	96.174	65	18	3267	11454	5	3234	6987	5	3248
ChrA06:19101906-19113360	ChrA07:23635836-23642823	96.873	43	5	1919	11454	9532	11449	6987	5080	6982
ChrA06:19101906-19113360	ChrA07:23635836-23642823	96.846	40	4	1744	11454	9707	11449	6987	4	1733
ChrA06:19101906-19113360	ChrA07:23635836-23642823	96.846	36	5	1744	11454	5	1743	6987	5254	6983
ChrA06:19101906-19113360	ChrA07:23635836-23642823	96.296	9	1	270	11454	3235	3503	6987	3320	3589
ChrA06:19101906-19113360	ChrA07:23705825-23712917	96.099	74	20	3281	11454	5	3234	7092	7087	3810
ChrA06:19101906-19113360	ChrA07:23705825-23712917	96.589	61	7	2023	11454	9429	11449	7092	2021	5
ChrA06:19101906-19113360	ChrA07:23705825-23712917	97.592	40	2	1744	11454	9707	11449	7092	7088	5346
ChrA06:19101906-19113360	ChrA07:23705825-23712917	97.081	45	3	1747	11454	5	1746	7092	1746	1
ChrA06:19101906-19113360	ChrA07:23705825-23712917	96.667	8	1	270	11454	3235	3503	7092	3738	3469
ChrA06:19101906-19113360	ChrA07:23744862-23755179	97.208	93	6	3618	11454	7834	11449	10317	6701	10312
ChrA06:19101906-19113360	ChrA07:23744862-23755179	98.81	39	1	3362	11454	3235	6596	10317	3337	6697
ChrA06:19101906-19113360	ChrA07:23744862-23755179	95.847	77	17	3275	11454	5	3234	10317	5	3265
ChrA06:19101906-19113360	ChrA07:23744862-23755179	96.845	52	2	1743	11454	9708	11449	10317	5	1745
ChrA06:19101906-19113360	ChrA07:23744862-23755179	96.73	50	3	1743	11454	5	1742	10317	8572	10312
ChrA06:19101906-19113360	ChrA07:23826896-23837213	97.208	93	6	3618	11454	7834	11449	10317	6701	10312
ChrA06:19101906-19113360	ChrA07:23826896-23837213	98.81	39	1	3362	11454	3235	6596	10317	3337	6697
ChrA06:19101906-19113360	ChrA07:23826896-23837213	95.817	78	17	3275	11454	5	3234	10317	5	3265
ChrA06:19101906-19113360	ChrA07:23826896-23837213	96.787	53	2	1743	11454	9708	11449	10317	5	1745
ChrA06:19101906-19113360	ChrA07:23826896-23837213	96.73	50	3	1743	11454	5	1742	10317	8572	10312
ChrA06:19101906-19113360	ChrA08:16902278-16913707	97.873	164	22	9119	11454	2348	11449	11429	2319	11424
ChrA06:19101906-19113360	ChrA08:16902278-16913707	96.59	55	6	2317	11454	5	2300	11429	5	2318
ChrA06:19101906-19113360	ChrA08:16902278-16913707	96.732	53	3	1744	11454	9708	11449	11429	5	1746
ChrA06:19101906-19113360	ChrA08:16902278-16913707	96.566	50	6	1747	11454	5	1745	11429	9686	11428
ChrA06:19101906-19113360	ChrA08:17034416-17041416	95.807	82	19	3267	11454	4	3234	7000	4	3251
ChrA06:19101906-19113360	ChrA08:17034416-17041416	96.748	56	6	1937	11454	9515	11449	7000	5064	6995
ChrA06:19101906-19113360	ChrA08:17034416-17041416	96.787	53	3	1743	11454	9708	11449	7000	5	1745
ChrA06:19101906-19113360	ChrA08:17034416-17041416	96.617	50	6	1744	11454	5	1742	7000	5255	6995
ChrA06:19101906-19113360	ChrA08:17034416-17041416	96.296	9	1	270	11454	3235	3503	7000	3323	3592
ChrA06:19101906-19113360	ChrA08:17092488-17103937	98.256	155	19	11465	11454	5	11449	11449	11444	5
ChrA06:19101906-19113360	ChrA08:17092488-17103937	98.566	23	2	1743	11454	9708	11449	11449	11444	9703
ChrA06:19101906-19113360	ChrA08:17092488-17103937	98.566	19	3	1743	11454	5	1742	11449	1746	5
ChrA06:19101906-19113360	ChrA08:17280643-17292086	97.551	216	35	11472	11454	5	11449	11443	5	11438
ChrA06:19101906-19113360	ChrA08:17280643-17292086	97.076	43	4	1744	11454	5	1743	11443	9699	11439
ChrA06:19101906-19113360	ChrA08:17280643-17292086	96.674	54	4	1744	11454	9708	11449	11443	5	1746
ChrA06:19101906-19113360	ChrA08:23553359-23560317	95.551	72	18	3282	11454	5	3234	6958	5	3264
ChrA06:19101906-19113360	ChrA08:23553359-23560317	96.901	51	7	1936	11454	9515	11449	6958	5026	6953
ChrA06:19101906-19113360	ChrA08:23553359-23560317	96.845	44	7	1743	11454	5	1742	6958	5217	6953
ChrA06:19101906-19113360	ChrA08:23553359-23560317	95.537	45	9	1770	11454	9708	11449	6958	5	1768
ChrA06:19101906-19113360	ChrA09:13804547-13812989	90.716	138	10	1691	11454	9771	11447	8442	4799	6484
ChrA06:19101906-19113360	ChrA09:13804547-13812989	90.716	134	12	1691	11454	68	1740	8442	4799	6484
ChrA06:19101906-19113360	ChrA09:16660918-16667921	96.756	58	19	3268	11454	5	3234	7003	6998	3741
ChrA06:19101906-19113360	ChrA09:16660918-16667921	98.002	34	4	1902	11454	9549	11449	7003	1903	5
ChrA06:19101906-19113360	ChrA09:16660918-16667921	98.11	27	3	1746	11454	5	1745	7003	1746	2
ChrA06:19101906-19113360	ChrA09:16660918-16667921	98.049	30	3	1743	11454	9708	11449	7003	6998	5259
ChrA06:19101906-19113360	ChrA09:16660918-16667921	96.296	9	1	270	11454	3235	3503	7003	3669	3400
ChrA06:19101906-19113360	ChrA09:16707679-16718605	98.592	88	9	6889	11454	4565	11449	10926	4038	10921
ChrA06:19101906-19113360	ChrA09:16707679-16718605	97.748	57	17	4041	11454	5	4023	10926	5	4033
ChrA06:19101906-19113360	ChrA09:16707679-16718605	98.28	27	3	1744	11454	9708	11449	10926	5	1747
ChrA06:19101906-19113360	ChrA09:16707679-16718605	98.049	27	4	1743	11454	5	1742	10926	9181	10921
ChrA06:19101906-19113360	ChrA09:16761987-16773397	98.141	141	19	11460	11454	5	11450	11410	5	11406
ChrA06:19101906-19113360	ChrA09:16761987-16773397	98.336	23	3	1743	11454	5	1742	11410	9664	11405
ChrA06:19101906-19113360	ChrA09:16761987-16773397	97.42	28	3	1744	11454	9707	11449	11410	4	1731
ChrA06:19101906-19113360	ChrA09:16988881-16994328	98.138	27	4	1933	11454	9518	11449	5447	1928	4
ChrA06:19101906-19113360	ChrA09:16988881-16994328	98.278	19	4	1742	11454	7	1743	5447	1738	3
ChrA06:19101906-19113360	ChrA09:16988881-16994328	95.709	39	9	1771	11454	1480	3234	5447	5439	3690
ChrA06:19101906-19113360	ChrA09:16988881-16994328	97.417	7	0	271	11454	11179	11449	5447	5447	5177
ChrA06:19101906-19113360	ChrA09:16988881-16994328	93.258	17	1	267	11454	3238	3503	5447	3615	3349
ChrA06:19101906-19113360	ChrA09:17003802-17008675	96.873	33	10	1727	11454	9708	11432	4873	1708	1
ChrA06:19101906-19113360	ChrA09:17003802-17008675	96.873	29	11	1727	11454	5	1725	4873	1708	1
ChrA06:19101906-19113360	ChrA09:17003802-17008675	96.163	15	1	417	11454	11033	11449	4873	4873	4458
ChrA06:19101906-19113360	ChrA09:17003802-17008675	95.923	11	3	417	11454	1331	1742	4873	4873	4458
ChrA06:19101906-19113360	ChrA10:13135659-13147189	98.491	103	8	8217	11454	3235	11449	11530	8202	5
ChrA06:19101906-19113360	ChrA10:13135659-13147189	96.819	48	17	3269	11454	5	3234	11530	11525	8274
ChrA06:19101906-19113360	ChrA10:13135659-13147189	97.362	30	4	1744	11454	9707	11449	11530	11526	9798
ChrA06:19101906-19113360	ChrA10:13135659-13147189	97.361	26	5	1743	11454	5	1742	11530	1732	5
ChrA06:19101906-19113360	ChrA10:13203408-13223750	91.581	103	18	1758	11454	9708	11447	20342	12040	13770
ChrA06:19101906-19113360	ChrA10:13203408-13223750	91.468	101	19	1758	11454	5	1740	20342	12040	13770
ChrA06:19101906-19113360	ChrA10:13297408-13304339	96.514	65	16	3528	11454	4	3503	6931	6927	3430
ChrA06:19101906-19113360	ChrA10:13297408-13304339	97.232	39	8	2023	11454	9429	11449	6931	2012	5
ChrA06:19101906-19113360	ChrA10:13297408-13304339	97.705	29	3	1743	11454	9708	11449	6931	6926	5194
ChrA06:19101906-19113360	ChrA10:13297408-13304339	97.533	28	4	1743	11454	5	1742	6931	1737	5
ChrA06:19101906-19113360	ChrA10:13334898-13341867	96.354	73	15	3264	11454	5	3234	6969	5	3256
ChrA06:19101906-19113360	ChrA10:13334898-13341867	96.789	55	9	2024	11454	9429	11449	6969	4948	6964
ChrA06:19101906-19113360	ChrA10:13334898-13341867	97.533	36	4	1743	11454	5	1742	6969	5224	6964
ChrA06:19101906-19113360	ChrA10:13334898-13341867	97.362	43	3	1744	11454	9707	11449	6969	4	1745
ChrA06:19101906-19113360	ChrA10:13334898-13341867	96.667	8	1	270	11454	3235	3503	6969	3328	3597
ChrA06:19101906-19113360	ChrA11:22840394-22847352	95.825	65	8	2012	11454	9440	11449	6958	4959	6953
ChrA06:19101906-19113360	ChrA11:22840394-22847352	96.452	52	10	1945	11454	5	1944	6958	5	1937
ChrA06:19101906-19113360	ChrA11:22840394-22847352	96.558	50	6	1743	11454	9708	11449	6958	5	1738
ChrA06:19101906-19113360	ChrA11:22840394-22847352	96.216	51	5	1744	11454	5	1742	6958	5219	6953
ChrA06:19101906-19113360	ChrA11:22840394-22847352	95.738	31	10	1267	11454	1982	3234	6958	1936	3193
ChrA06:19101906-19113360	ChrA11:24086171-24094162	95.168	55	8	1759	11454	9708	11449	7991	5032	6777
ChrA06:19101906-19113360	ChrA11:24086171-24094162	95.054	53	10	1759	11454	5	1742	7991	5032	6777
ChrA06:19101906-19113360	ChrA11:24287152-24294177	95.628	72	28	3271	11454	5	3234	7025	5	3245
ChrA06:19101906-19113360	ChrA11:24287152-24294177	96.696	55	10	2028	11454	9429	11453	7025	5005	7023
ChrA06:19101906-19113360	ChrA11:24287152-24294177	97.48	35	5	1746	11454	5	1744	7025	5280	7022
ChrA06:19101906-19113360	ChrA11:24287152-24294177	96.041	44	14	1743	11454	9708	11449	7025	5	1723
ChrA06:19101906-19113360	ChrA11:24287152-24294177	96.667	8	1	270	11454	3235	3503	7025	3317	3586
ChrA06:19101906-19113360	ChrA11:24391651-24403183	98.626	97	8	8222	11454	3235	11453	11532	8210	2
ChrA06:19101906-19113360	ChrA11:24391651-24403183	96.88	40	18	3269	11454	5	3234	11532	11527	8282
ChrA06:19101906-19113360	ChrA11:24391651-24403183	98.165	22	3	1744	11454	9707	11449	11532	11528	9794
ChrA06:19101906-19113360	ChrA11:24391651-24403183	98.166	18	4	1745	11454	5	1744	11532	1738	3
ChrA06:19101906-19113360	ChrA11:24621144-24632701	98.492	114	7	8223	11454	3235	11452	11557	8219	2
ChrA06:19101906-19113360	ChrA11:24621144-24632701	96.603	69	15	3268	11454	4	3234	11557	11553	8291
ChrA06:19101906-19113360	ChrA11:24621144-24632701	97.714	31	5	1750	11454	5	1745	11557	1750	1
ChrA06:19101906-19113360	ChrA11:24621144-24632701	97.654	35	4	1748	11454	9708	11449	11557	11552	9805
ChrA06:19101906-19113360	ChrA12:11458504-11465418	96.857	65	18	3532	11454	5	3503	6914	6909	3391
ChrA06:19101906-19113360	ChrA12:11458504-11465418	96.887	54	8	2024	11454	9429	11450	6914	2020	4
ChrA06:19101906-19113360	ChrA12:11458504-11465418	97.476	37	4	1743	11454	5	1742	6914	1745	5
ChrA06:19101906-19113360	ChrA12:11458504-11465418	97.035	37	5	1754	11454	9708	11449	6914	6909	5159
ChrA06:19101906-19113360	ChrA12:12480639-12487605	94.352	119	30	3258	11454	5	3234	6966	5	3225
ChrA06:19101906-19113360	ChrA12:12480639-12487605	95.262	78	10	2026	11454	9429	11452	6966	4955	6964
ChrA06:19101906-19113360	ChrA12:12480639-12487605	95.754	59	5	1743	11454	5	1742	6966	5229	6961
ChrA06:19101906-19113360	ChrA12:12480639-12487605	95.366	68	6	1748	11454	9703	11449	6966	1	1736
ChrA06:19101906-19113360	ChrA12:12480639-12487605	95.588	7	2	272	11454	3235	3505	6966	3297	3564
ChrA06:19101906-19113360	ChrA12:15960376-15971832	97.511	196	26	11492	11454	5	11450	11456	5	11452
ChrA06:19101906-19113360	ChrA12:15960376-15971832	96.787	44	6	1743	11454	5	1742	11456	9716	11451
ChrA06:19101906-19113360	ChrA12:9840043-9846951	96.355	80	13	3265	11454	5	3234	6908	5	3265
ChrA06:19101906-19113360	ChrA12:9840043-9846951	97.536	42	1	1745	11454	9706	11449	6908	3	1747
ChrA06:19101906-19113360	ChrA12:9840043-9846951	97.533	38	2	1743	11454	5	1742	6908	5161	6903
Note: Alignments highlighted in red indicate sequences located within centromeric regions.

## Sheet: Table S3
Table S3. Genomic positions of LTR-RTs within centromeric regions across nine species and their corresponding CRI values.
Chromosome	Start	End	CRI
AraChr1	17446481	17450659	0.296829
AraChr1	17257994	17272174	0.265547
AraChr2	5539514	5550856	0.47519
AraChr2	5048952	5060274	0.474196
AraChr4	5707225	5717965	0.520982
AraChr4	6928801	6939007	0.494073
AraChr4	6674558	6685624	0.270624
AraChr4	4522396	4529922	0.0607118
AraChr5	12617028	12628004	60.525
AraChr5	12739574	12750543	58.9017
AraChr5	13344012	13355351	0.573016
AraChr5	13893881	13905158	0.568275
AraChr5	14291709	14303047	0.540283
AraChr5	11814306	11825657	0.533506
AraChr5	12560005	12571358	0.517164
AraChr5	12459044	12469612	0.502861
AraChr5	13217570	13227631	0.501672
AraChr5	11898286	11909635	0.482474
AraChr5	14034998	14045709	0.481592
AraChr5	14142651	14154066	0.477839
AraChr5	14074491	14086063	0.438369
AraChr5	11841319	11852902	0.43028
AraChr5	13865057	13876557	0.418465
AraChr5	14515635	14529660	0.282346
AraChr5	14493556	14504958	0.277289
AraChr5	14387909	14399447	0.259237
PineappleChr1	5393164	5404183	19.2561
PineappleChr1	5968520	5979656	18.9727
PineappleChr1	5466377	5473949	16.2268
PineappleChr1	5650042	5658735	13.9142
PineappleChr1	5131785	5140474	13.6381
PineappleChr1	5598084	5608866	6.51367
PineappleChr1	5216820	5226781	4.17539
PineappleChr1	6408132	6418855	2.21933
PineappleChr1	6429386	6439209	2.09326
PineappleChr1	5302151	5312226	1.57081
PineappleChr1	5162913	5173264	1.17671
PineappleChr1	4616807	4627081	0.709567
PineappleChr1	4842126	4852517	0.210832
PineappleChr1	4554924	4565413	0.195252
PineappleChr1	6987822	6998526	0.187803
PineappleChr1	6962369	6972876	0.173122
PineappleChr1	6934849	6945453	0.121526
PineappleChr1	6335898	6346978	0.0897142
PineappleChr1	4538198	4548424	0.0600483
PineappleChr1	6780310	6789807	0.0245149
PineappleChr2	9507832	9516527	13.9255
PineappleChr2	8984645	8993336	13.9135
PineappleChr2	9348134	9356829	13.6427
PineappleChr2	9027774	9038414	6.94858
PineappleChr2	9947720	9958120	2.64624
PineappleChr2	10870455	10880837	2.64242
PineappleChr2	10057518	10067916	2.58983
PineappleChr2	9157103	9167490	2.58961
PineappleChr2	9416553	9426619	1.71349
PineappleChr2	9839283	9849366	1.51439
PineappleChr2	10421936	10432269	0.900128
PineappleChr2	10026009	10036241	0.546482
PineappleChr2	11032059	11041835	0.363807
PineappleChr2	10923299	10933072	0.362127
PineappleChr2	9059296	9069234	0.349127
PineappleChr2	11321955	11331781	0.348786
PineappleChr2	10474616	10484657	0.343687
PineappleChr2	8492851	8503380	0.335553
PineappleChr2	11167205	11177118	0.329916
PineappleChr2	11138758	11149387	0.251635
PineappleChr2	8642926	8653314	0.234248
PineappleChr2	9043104	9053571	0.231786
PineappleChr2	8945225	8955624	0.229239
PineappleChr2	9704217	9714632	0.228617
PineappleChr2	10892735	10903150	0.227348
PineappleChr2	11337490	11347852	0.210657
PineappleChr2	11261228	11271645	0.204948
PineappleChr2	11305214	11313168	0.133188
PineappleChr2	8663721	8674802	0.111289
PineappleChr2	8396654	8407044	0.0895677
PineappleChr2	8479701	8490109	0.0720176
PineappleChr3	7141191	7152397	19.945
PineappleChr3	6873821	6884391	6.94195
PineappleChr3	6655353	6665925	6.94121
PineappleChr3	6912979	6923482	5.85233
PineappleChr3	6951272	6961797	5.85134
PineappleChr3	6824357	6834437	5.64868
PineappleChr3	7017037	7027091	5.6482
PineappleChr3	6968093	6978149	2.55212
PineappleChr3	6855163	6866262	0.0920741
PineappleChr3	7166103	7176543	0.0836037
PineappleChr4	9498962	9509105	1.53687
PineappleChr4	8791740	8801761	1.41973
PineappleChr4	8636401	8645895	1.24484
PineappleChr4	7332181	7342429	0.575861
PineappleChr4	7578403	7588836	0.32641
PineappleChr4	9557159	9567723	0.305623
PineappleChr4	8090473	8100933	0.230033
PineappleChr4	7373048	7383405	0.224615
PineappleChr4	7748926	7759299	0.219087
PineappleChr4	7780792	7791210	0.217325
PineappleChr4	7304663	7315078	0.211002
PineappleChr4	9260901	9270978	0.16509
PineappleChr4	8287466	8297558	0.157358
PineappleChr4	7220070	7230264	0.0617959
PineappleChr5	12835970	12846995	17.6678
PineappleChr5	10968344	10983134	4.35558
PineappleChr5	12184382	12194536	4.17676
PineappleChr5	10970365	10980608	3.78235
PineappleChr5	12518680	12528540	3.2339
PineappleChr5	11065921	11075315	2.79667
PineappleChr5	12580162	12590549	2.64262
PineappleChr5	12265486	12275873	2.63672
PineappleChr5	12226908	12237391	2.63414
PineappleChr5	11645051	11655413	2.59093
PineappleChr5	11903749	11914114	2.58131
PineappleChr5	11734786	11745165	2.52199
PineappleChr5	12066644	12077018	2.52178
PineappleChr5	12786204	12796334	2.10388
PineappleChr5	12824413	12834555	1.70815
PineappleChr5	12753123	12763278	1.53502
PineappleChr5	11278483	11288752	1.13801
PineappleChr5	11439130	11449380	0.784323
PineappleChr5	12710295	12719741	0.614928
PineappleChr5	12719785	12730335	0.245904
PineappleChr5	12341325	12351781	0.219892
PineappleChr5	12850508	12860634	0.178619
PineappleChr5	12896170	12903147	0.148104
PineappleChr5	11722443	11732855	0.0775931
PineappleChr5	11197380	11207571	0.0678224
PineappleChr5	11234032	11244262	0.0563163
PineappleChr6	11448971	11459820	20.4402
PineappleChr6	12131099	12141477	2.59521
PineappleChr6	11328443	11338822	2.59212
PineappleChr6	11728038	11738418	2.58779
PineappleChr6	12222724	12233104	2.58748
PineappleChr6	10545887	10556309	0.33776
PineappleChr6	10452142	10460502	0.318464
PineappleChr6	12332693	12339049	0.244458
PineappleChr6	10731071	10741489	0.228091
PineappleChr6	12397023	12407421	0.218379
PineappleChr6	10820831	10830561	0.183346
PineappleChr6	12408925	12419207	0.0617508
PineappleChr7	10393253	10404422	3.41922
PineappleChr7	11833347	11844516	3.41855
PineappleChr7	11636625	11647224	2.72084
PineappleChr7	11497867	11508466	2.72082
PineappleChr7	11811205	11821337	1.61642
PineappleChr7	10169677	10178876	0.726343
PineappleChr7	10195937	10205498	0.420577
PineappleChr7	9038153	9044543	0.250084
PineappleChr7	9263362	9273994	0.216318
PineappleChr7	9339323	9349413	0.166366
PineappleChr7	11883937	11890977	0.153955
PineappleChr7	8957353	8968101	0.0892733
PineappleChr7	10609139	10618247	0.0785293
PineappleChr8	9495071	9506018	2.79686
PineappleChr8	9028367	9038677	2.41812
PineappleChr8	9148881	9159602	2.20911
PineappleChr8	9618972	9628174	0.610737
PineappleChr8	8954035	8965203	0.471501
PineappleChr8	9332247	9342762	0.150097
PineappleChr9	8290461	8301656	20.0116
PineappleChr9	8674180	8683790	12.6705
PineappleChr9	7842656	7852276	12.6531
PineappleChr9	7921709	7931124	8.59159
PineappleChr9	8229022	8238905	5.34031
PineappleChr9	8095440	8105803	2.63885
PineappleChr9	7111586	7121788	1.69717
PineappleChr9	8528595	8538700	1.56687
PineappleChr9	8514631	8524679	1.56336
PineappleChr9	8390723	8400976	0.833085
PineappleChr9	7813316	7823575	0.573217
PineappleChr9	8699848	8710302	0.310499
PineappleChr9	9088841	9099294	0.221634
PineappleChr9	7269782	7280183	0.209815
PineappleChr9	8416061	8422317	0.1624
PineappleChr9	8428937	8439543	0.106716
PineappleChr9	9101512	9112018	0.0911426
PineappleChr9	8069119	8079605	0.0628643
PineappleChr9	9032418	9040511	0.047966
PineappleChr10	10578404	10588822	21.4306
PineappleChr10	10662410	10673166	16.2748
PineappleChr10	10216708	10225402	13.9253
PineappleChr10	11038493	11048864	2.68819
PineappleChr10	9042612	9053346	2.50595
PineappleChr10	11013412	11023542	1.61776
PineappleChr10	11109046	11119140	1.54259
PineappleChr10	8047928	8058071	1.50275
PineappleChr10	10939861	10950114	0.741558
PineappleChr10	11102744	11105650	0.398821
PineappleChr10	7397968	7408371	0.222762
PineappleChr10	7325875	7336279	0.179921
PineappleChr10	7310971	7320864	0.159066
PineappleChr10	10999471	11009500	0.14907
PineappleChr10	7348490	7358703	0.0573026
PineappleChr11	11243632	11254208	6.9441
PineappleChr11	11506600	11517170	6.94297
PineappleChr11	11046180	11056633	6.70633
PineappleChr11	10621300	10631265	2.70354
PineappleChr11	12628903	12639356	2.62741
PineappleChr11	12053412	12064175	2.39441
PineappleChr11	9777929	9788621	2.37876
PineappleChr11	10431097	10441145	1.9383
PineappleChr11	10080801	10090918	1.57766
PineappleChr11	9877724	9888376	1.5217
PineappleChr11	10401082	10410481	0.590427
PineappleChr11	10389214	10399684	0.230484
PineappleChr11	10317748	10328215	0.230436
PineappleChr11	12672783	12683253	0.228993
PineappleChr11	9707708	9718218	0.224355
PineappleChr11	10146302	10156730	0.220558
PineappleChr11	9910917	9921361	0.100514
PineappleChr12	11154616	11163231	12.0503
PineappleChr12	10157820	10168345	5.84479
PineappleChr12	11501239	11511301	4.84471
PineappleChr12	11383099	11393166	4.31437
PineappleChr12	11279512	11290005	2.50279
PineappleChr12	11723065	11732891	2.14185
PineappleChr12	10123975	10134112	1.64405
PineappleChr12	10672689	10682942	0.830913
PineappleChr12	11127530	11137783	0.810172
PineappleChr12	9973592	9983845	0.76849
PineappleChr12	10088986	10099241	0.768446
PineappleChr12	11917086	11927232	0.580406
PineappleChr12	9765814	9774982	0.342116
PineappleChr12	9815616	9826500	0.239281
PineappleChr12	9466044	9476449	0.224538
PineappleChr12	11115784	11125876	0.15733
PineappleChr12	9438016	9448354	0.152072
PineappleChr12	11702540	11710005	0.111535
PineappleChr12	11795378	11803198	0.101949
PineappleChr12	11645862	11653674	0.100042
PineappleChr12	11932509	11942576	0.0523918
PineappleChr13	10148494	10159694	19.9434
PineappleChr13	10272090	10283279	19.12
PineappleChr13	9589579	9599236	12.7524
PineappleChr13	10024734	10035239	5.844
PineappleChr13	9783076	9793571	0.376765
PineappleChr13	10334260	10340130	0.12045
PineappleChr14	10911280	10922053	15.4203
PineappleChr14	10633626	10644399	15.4201
PineappleChr14	12690139	12700982	15.1765
PineappleChr14	11295230	11305787	9.60766
PineappleChr14	10037420	10045526	5.19501
PineappleChr14	11344937	11355353	2.7505
PineappleChr14	9675304	9686204	2.72874
PineappleChr14	12793890	12804310	2.69494
PineappleChr14	10524393	10534806	2.69353
PineappleChr14	10111555	10122321	2.41083
PineappleChr14	13020446	13031130	2.19544
PineappleChr14	10694238	10704299	1.75127
PineappleChr14	12928186	12944568	1.74044
PineappleChr14	12631871	12641935	1.62809
PineappleChr14	8996584	9006691	1.60105
PineappleChr14	12934092	12944150	1.57924
PineappleChr14	8956034	8966092	1.548
PineappleChr14	9950107	9960165	1.5278
PineappleChr14	8745393	8754907	1.33641
PineappleChr14	12024777	12034255	1.33271
PineappleChr14	10243804	10254112	0.376349
PineappleChr14	10329492	10339915	0.338291
PineappleChr14	9082786	9093140	0.318309
PineappleChr14	12760040	12770544	0.2258
PineappleChr14	9726597	9737094	0.225663
PineappleChr14	10098838	10109335	0.225035
PineappleChr14	9421178	9431576	0.22486
PineappleChr14	13052049	13062464	0.223714
PineappleChr14	10263298	10273825	0.222553
PineappleChr14	9376889	9387397	0.221428
PineappleChr14	9145463	9155838	0.217129
PineappleChr14	10180134	10189533	0.206223
PineappleChr14	8890629	8901290	0.169765
PineappleChr14	8857396	8864400	0.167164
PineappleChr14	13005231	13015701	0.16674
PineappleChr14	8926400	8932794	0.0838651
PineappleChr1	1.12367e+07	1.12467e+07	2.28831
PineappleChr1	1.12485e+07	1.12585e+07	2.28323
PineappleChr1	1.12603e+07	1.12703e+07	2.27815
PineappleChr1	1.12721e+07	1.12821e+07	2.27307
PineappleChr1	1.12839e+07	1.12939e+07	2.26799
PineappleChr1	1.12957e+07	1.13057e+07	2.2629
PineappleChr1	1.13075e+07	1.13175e+07	2.25782
PineappleChr1	1.13193e+07	1.13292e+07	2.25274
PineappleChr1	1.1331e+07	1.1341e+07	2.24766
PineappleChr1	1.13428e+07	1.13528e+07	2.24258
PineappleChr1	1.13546e+07	1.13646e+07	2.2375
PineappleChr1	1.13664e+07	1.13764e+07	2.23242
PineappleChr1	1.13782e+07	1.13882e+07	2.22734
PineappleChr1	1.139e+07	1.14e+07	2.22226
PineappleChr1	1.14018e+07	1.14118e+07	2.21718
PineappleChr1	1.14135e+07	1.14235e+07	2.2121
PineappleChr1	1.14253e+07	1.14353e+07	2.20702
PineappleChr1	1.14371e+07	1.14471e+07	2.20194
PineappleChr1	1.14489e+07	1.14589e+07	2.19685
PineappleChr1	1.14607e+07	1.14707e+07	2.19177
PineappleChr2	1.14725e+07	1.14825e+07	2.18669
PineappleChr2	1.14843e+07	1.14943e+07	2.18161
PineappleChr2	1.14961e+07	1.1506e+07	2.17653
PineappleChr2	1.15078e+07	1.15178e+07	2.17145
PineappleChr2	1.15196e+07	1.15296e+07	2.16637
PineappleChr2	1.15314e+07	1.15414e+07	2.16129
PineappleChr2	1.15432e+07	1.15532e+07	2.15621
PineappleChr2	1.1555e+07	1.1565e+07	2.15113
PineappleChr2	1.15668e+07	1.15768e+07	2.14605
PineappleChr2	1.15786e+07	1.15886e+07	2.14097
PineappleChr2	1.15904e+07	1.16003e+07	2.13589
PineappleChr2	1.16021e+07	1.16121e+07	2.1308
PineappleChr2	1.16139e+07	1.16239e+07	2.12572
PineappleChr2	1.16257e+07	1.16357e+07	2.12064
PineappleChr2	1.16375e+07	1.16475e+07	2.11556
PineappleChr2	1.16493e+07	1.16593e+07	2.11048
PineappleChr2	1.16611e+07	1.16711e+07	2.1054
PineappleChr2	1.16729e+07	1.16828e+07	2.10032
PineappleChr2	1.16847e+07	1.16946e+07	2.09524
PineappleChr2	1.16964e+07	1.17064e+07	2.09016
PineappleChr2	1.17082e+07	1.17182e+07	2.08508
PineappleChr2	1.172e+07	1.173e+07	2.08
PineappleChr2	1.17318e+07	1.17418e+07	2.07492
PineappleChr2	1.17436e+07	1.17536e+07	2.06984
PineappleChr2	1.17554e+07	1.17654e+07	2.06475
PineappleChr2	1.17672e+07	1.17771e+07	2.05967
PineappleChr2	1.1779e+07	1.17889e+07	2.05459
PineappleChr2	1.17907e+07	1.18007e+07	2.04951
PineappleChr2	1.18025e+07	1.18125e+07	2.04443
PineappleChr2	1.18143e+07	1.18243e+07	2.03935
PineappleChr2	1.18261e+07	1.18361e+07	2.03427
PineappleChr3	1.18379e+07	1.18479e+07	2.02919
PineappleChr3	1.18497e+07	1.18596e+07	2.02411
PineappleChr3	1.18615e+07	1.18714e+07	2.01903
PineappleChr3	1.18733e+07	1.18832e+07	2.01395
PineappleChr3	1.1885e+07	1.1895e+07	2.00887
PineappleChr3	1.18968e+07	1.19068e+07	2.00379
PineappleChr3	1.19086e+07	1.19186e+07	1.9987
PineappleChr3	1.19204e+07	1.19304e+07	1.99362
PineappleChr3	1.19322e+07	1.19422e+07	1.98854
PineappleChr3	1.1944e+07	1.19539e+07	1.98346
PineappleChr4	1.19558e+07	1.19657e+07	1.97838
PineappleChr4	1.19676e+07	1.19775e+07	1.9733
PineappleChr4	1.19793e+07	1.19893e+07	1.96822
PineappleChr4	1.19911e+07	1.20011e+07	1.96314
PineappleChr4	1.20029e+07	1.20129e+07	1.95806
PineappleChr4	1.20147e+07	1.20247e+07	1.95298
PineappleChr4	1.20265e+07	1.20364e+07	1.9479
PineappleChr4	1.20383e+07	1.20482e+07	1.94282
PineappleChr4	1.20501e+07	1.206e+07	1.93774
PineappleChr4	1.20619e+07	1.20718e+07	1.93265
PineappleChr4	1.20736e+07	1.20836e+07	1.92757
PineappleChr4	1.20854e+07	1.20954e+07	1.92249
PineappleChr4	1.20972e+07	1.21072e+07	1.91741
PineappleChr4	1.2109e+07	1.21189e+07	1.91233
PineappleChr5	1.21208e+07	1.21307e+07	1.90725
PineappleChr5	1.21326e+07	1.21425e+07	1.90217
PineappleChr5	1.21444e+07	1.21543e+07	1.89709
PineappleChr5	1.21561e+07	1.21661e+07	1.89201
PineappleChr5	1.21679e+07	1.21779e+07	1.88693
PineappleChr5	1.21797e+07	1.21897e+07	1.88185
PineappleChr5	1.21915e+07	1.22015e+07	1.87677
PineappleChr5	1.22033e+07	1.22132e+07	1.87169
PineappleChr5	1.22151e+07	1.2225e+07	1.8666
PineappleChr5	1.22269e+07	1.22368e+07	1.86152
PineappleChr5	1.22387e+07	1.22486e+07	1.85644
PineappleChr5	1.22504e+07	1.22604e+07	1.85136
PineappleChr5	1.22622e+07	1.22722e+07	1.84628
PineappleChr5	1.2274e+07	1.2284e+07	1.8412
PineappleChr5	1.22858e+07	1.22957e+07	1.83612
PineappleChr5	1.22976e+07	1.23075e+07	1.83104
PineappleChr5	1.23094e+07	1.23193e+07	1.82596
PineappleChr5	1.23212e+07	1.23311e+07	1.82088
PineappleChr5	1.2333e+07	1.23429e+07	1.8158
PineappleChr5	1.23447e+07	1.23547e+07	1.81072
PineappleChr5	1.23565e+07	1.23665e+07	1.80563
PineappleChr5	1.23683e+07	1.23783e+07	1.80055
PineappleChr5	1.23801e+07	1.239e+07	1.79547
PineappleChr5	1.23919e+07	1.24018e+07	1.79039
PineappleChr5	1.24037e+07	1.24136e+07	1.78531
PineappleChr5	1.24155e+07	1.24254e+07	1.78023
PineappleChr6	1.24273e+07	1.24372e+07	1.77515
PineappleChr6	1.2439e+07	1.2449e+07	1.77007
PineappleChr6	1.24508e+07	1.24608e+07	1.76499
PineappleChr6	1.24626e+07	1.24725e+07	1.75991
PineappleChr6	1.24744e+07	1.24843e+07	1.75483
PineappleChr6	1.24862e+07	1.24961e+07	1.74975
PineappleChr6	1.2498e+07	1.25079e+07	1.74467
PineappleChr6	1.25098e+07	1.25197e+07	1.73958
PineappleChr6	1.25216e+07	1.25315e+07	1.7345
PineappleChr6	1.25333e+07	1.25433e+07	1.72942
PineappleChr6	1.25451e+07	1.25551e+07	1.72434
PineappleChr6	1.25569e+07	1.25668e+07	1.71926
PineappleChr7	1.25687e+07	1.25786e+07	1.71418
PineappleChr7	1.25805e+07	1.25904e+07	1.7091
PineappleChr7	1.25923e+07	1.26022e+07	1.70402
PineappleChr7	1.26041e+07	1.2614e+07	1.69894
PineappleChr7	1.26159e+07	1.26258e+07	1.69386
PineappleChr7	1.26276e+07	1.26376e+07	1.68878
PineappleChr7	1.26394e+07	1.26493e+07	1.6837
PineappleChr7	1.26512e+07	1.26611e+07	1.67862
PineappleChr7	1.2663e+07	1.26729e+07	1.67353
PineappleChr7	1.26748e+07	1.26847e+07	1.66845
PineappleChr7	1.26866e+07	1.26965e+07	1.66337
PineappleChr7	1.26984e+07	1.27083e+07	1.65829
PineappleChr7	1.27102e+07	1.27201e+07	1.65321
PineappleChr8	1.27219e+07	1.27319e+07	1.64813
PineappleChr8	1.27337e+07	1.27436e+07	1.64305
PineappleChr8	1.27455e+07	1.27554e+07	1.63797
PineappleChr8	1.27573e+07	1.27672e+07	1.63289
PineappleChr8	1.27691e+07	1.2779e+07	1.62781
PineappleChr8	1.27809e+07	1.27908e+07	1.62273
PineappleChr9	1.27927e+07	1.28026e+07	1.61765
PineappleChr9	1.28045e+07	1.28144e+07	1.61257
PineappleChr9	1.28162e+07	1.28261e+07	1.60748
PineappleChr9	1.2828e+07	1.28379e+07	1.6024
PineappleChr9	1.28398e+07	1.28497e+07	1.59732
PineappleChr9	1.28516e+07	1.28615e+07	1.59224
PineappleChr9	1.28634e+07	1.28733e+07	1.58716
PineappleChr9	1.28752e+07	1.28851e+07	1.58208
PineappleChr9	1.2887e+07	1.28969e+07	1.577
PineappleChr9	1.28987e+07	1.29087e+07	1.57192
PineappleChr9	1.29105e+07	1.29204e+07	1.56684
PineappleChr9	1.29223e+07	1.29322e+07	1.56176
PineappleChr9	1.29341e+07	1.2944e+07	1.55668
PineappleChr9	1.29459e+07	1.29558e+07	1.5516
PineappleChr9	1.29577e+07	1.29676e+07	1.54652
PineappleChr9	1.29695e+07	1.29794e+07	1.54143
PineappleChr9	1.29813e+07	1.29912e+07	1.53635
PineappleChr9	1.2993e+07	1.30029e+07	1.53127
PineappleChr9	1.30048e+07	1.30147e+07	1.52619
PineappleChr10	1.30166e+07	1.30265e+07	1.52111
PineappleChr10	1.30284e+07	1.30383e+07	1.51603
PineappleChr10	1.30402e+07	1.30501e+07	1.51095
PineappleChr10	1.3052e+07	1.30619e+07	1.50587
PineappleChr10	1.30638e+07	1.30737e+07	1.50079
PineappleChr10	1.30756e+07	1.30855e+07	1.49571
PineappleChr10	1.30873e+07	1.30972e+07	1.49063
PineappleChr10	1.30991e+07	1.3109e+07	1.48555
PineappleChr10	1.31109e+07	1.31208e+07	1.48047
PineappleChr10	1.31227e+07	1.31326e+07	1.47538
PineappleChr10	1.31345e+07	1.31444e+07	1.4703
PineappleChr10	1.31463e+07	1.31562e+07	1.46522
PineappleChr10	1.31581e+07	1.3168e+07	1.46014
PineappleChr10	1.31699e+07	1.31797e+07	1.45506
PineappleChr10	1.31816e+07	1.31915e+07	1.44998
PineappleChr11	1.31934e+07	1.32033e+07	1.4449
PineappleChr11	1.32052e+07	1.32151e+07	1.43982
PineappleChr11	1.3217e+07	1.32269e+07	1.43474
PineappleChr11	1.32288e+07	1.32387e+07	1.42966
PineappleChr11	1.32406e+07	1.32505e+07	1.42458
PineappleChr11	1.32524e+07	1.32622e+07	1.4195
PineappleChr11	1.32642e+07	1.3274e+07	1.41442
PineappleChr11	1.32759e+07	1.32858e+07	1.40933
PineappleChr11	1.32877e+07	1.32976e+07	1.40425
PineappleChr11	1.32995e+07	1.33094e+07	1.39917
PineappleChr11	1.33113e+07	1.33212e+07	1.39409
PineappleChr11	1.33231e+07	1.3333e+07	1.38901
PineappleChr11	1.33349e+07	1.33448e+07	1.38393
PineappleChr11	1.33467e+07	1.33565e+07	1.37885
PineappleChr11	1.33585e+07	1.33683e+07	1.37377
PineappleChr11	1.33702e+07	1.33801e+07	1.36869
PineappleChr11	1.3382e+07	1.33919e+07	1.36361
PineappleChr12	1.33938e+07	1.34037e+07	1.35853
PineappleChr12	1.34056e+07	1.34155e+07	1.35345
PineappleChr12	1.34174e+07	1.34273e+07	1.34837
PineappleChr12	1.34292e+07	1.3439e+07	1.34328
PineappleChr12	1.3441e+07	1.34508e+07	1.3382
PineappleChr12	1.34528e+07	1.34626e+07	1.33312
PineappleChr12	1.34645e+07	1.34744e+07	1.32804
PineappleChr12	1.34763e+07	1.34862e+07	1.32296
PineappleChr12	1.34881e+07	1.3498e+07	1.31788
PineappleChr12	1.34999e+07	1.35098e+07	1.3128
PineappleChr12	1.35117e+07	1.35216e+07	1.30772
PineappleChr12	1.35235e+07	1.35333e+07	1.30264
PineappleChr12	1.35353e+07	1.35451e+07	1.29756
PineappleChr12	1.3547e+07	1.35569e+07	1.29248
PineappleChr12	1.35588e+07	1.35687e+07	1.2874
PineappleChr12	1.35706e+07	1.35805e+07	1.28232
PineappleChr12	1.35824e+07	1.35923e+07	1.27723
PineappleChr12	1.35942e+07	1.36041e+07	1.27215
PepperChr1	161700055	161710389	0.312101
PepperChr2	28290654	28298239	4.76871
PepperChr2	28278225	28285761	4.28456
PepperChr2	27990575	28000227	0.0187803
PepperChr3	146138400	146145979	4.35659
PepperChr3	145758297	145765844	4.30433
PepperChr3	148127784	148132304	0.117211
PepperChr3	146950771	146960640	0.0154872
PepperChr4	135790169	135795861	9.60505
PepperChr4	136475375	136481067	9.59872
PepperChr4	135072895	135080431	4.81339
PepperChr4	136797429	136804982	4.3052
PepperChr4	137125325	137132864	4.25904
PepperChr4	135134354	135141896	4.25872
PepperChr4	136669181	136676720	4.25857
PepperChr4	136664697	136668822	0.934398
PepperChr4	136390596	136395284	0.679413
PepperChr4	136632230	136644982	0.593723
PepperChr4	136538092	136542589	0.511216
PepperChr4	137166447	137170924	0.388331
PepperChr6	119118803	119124495	9.60065
PepperChr6	121382695	121390530	0.817262
PepperChr6	121316386	121321021	0.134844
PepperChr6	121171306	121174034	0.0982321
PepperChr6	121355152	121359237	0.0496138
PepperChr7	133946433	133952126	9.59896
PepperChr7	134861096	134868647	4.87494
PepperChr7	135228327	135235864	4.7945
PepperChr7	133419610	133427148	4.79353
PepperChr7	135248675	135256191	4.77479
PepperChr7	134585262	134592778	4.77447
PepperChr7	133708190	133715749	4.62373
PepperChr7	134143414	134150970	4.35385
PepperChr7	133369779	133377328	4.337
PepperChr7	135287506	135295063	4.33665
PepperChr7	134949321	134956872	4.33655
PepperChr7	133979247	133986798	4.33647
PepperChr7	133812191	133819736	4.28887
PepperChr7	134349288	134356804	4.27382
PepperChr7	134729462	134737008	4.24502
PepperChr7	134598700	134606247	4.245
PepperChr7	134012257	134015739	0.115434
PepperChr7	135074467	135085185	0.00780362
PepperChr8	73918985	73923116	0.414309
PepperChr8	73769770	73779437	0.242816
PepperChr9	131663687	131669379	9.60505
PepperChr9	133750612	133756303	9.60041
PepperChr9	131198666	131206228	4.87432
PepperChr9	131484382	131491919	4.80112
PepperChr9	132519113	132526649	4.79418
PepperChr9	130982889	130990441	4.35373
PepperChr9	131024018	131031572	4.3378
PepperChr9	133040538	133048090	4.3363
PepperChr9	132321427	132328964	4.30328
PepperChr9	132552878	132560410	4.30291
PepperChr9	131852303	131859845	4.28373
PepperChr9	131928288	131940635	0.0313655
PepperChr9	132084609	132094664	0.0262537
PepperChr10	140126593	140132285	9.60311
PepperChr10	142044332	142050024	9.60241
PepperChr10	141768797	141774671	8.24054
PepperChr10	142095794	142103335	4.79343
PepperChr10	141057215	141064730	4.77452
PepperChr10	140265902	140273438	4.76704
PepperChr10	142132548	142140123	4.62361
PepperChr10	141192373	141199927	4.31728
PepperChr10	140251917	140259460	4.28278
PepperChr10	141354619	141362134	4.27416
PepperChr10	140455055	140462631	4.16625
PepperChr10	140487410	140496073	0.805131
PepperChr10	139990300	139995613	0.709505
PepperChr10	140417735	140424705	0.654139
PepperChr10	140759963	140767444	0.619586
PepperChr10	140186957	140192351	0.284552
PepperChr11	156480402	156487921	4.78623
PepperChr11	155806032	155813454	4.66106
PepperChr11	155716339	155723898	4.62336
PepperChr11	156290007	156297563	4.28555
PepperChr11	155740952	155748467	4.27382
PepperChr11	156363840	156369720	0.640777
PepperChr11	155979596	155987345	0.545843
PepperChr12	121736299	121742173	8.24055
PepperChr12	120936679	120944217	4.81353
PepperChr12	121752242	121759778	4.79401
PepperChr12	121490244	121497665	4.66111
SoybeanChr1	15246937	15249792	0.780964
SoybeanChr1	15643080	15648123	0.55486
SoybeanChr2	22199284	22205035	4.24057
SoybeanChr2	24220027	24225706	4.23836
SoybeanChr2	22210364	22213009	0.83051
SoybeanChr2	22224782	22239721	0.687076
SoybeanChr2	22315737	22318417	0.665711
SoybeanChr2	22228787	22236128	0.510361
SoybeanChr2	24293988	24301330	0.510351
SoybeanChr2	24290834	24301268	0.510095
SoybeanChr2	24756865	24776285	0.0392631
SoybeanChr2	24431286	24448565	0.0359793
SoybeanChr2	21080539	21086083	0.0222753
SoybeanChr2	22686164	22695406	0.0217962
SoybeanChr3	12756304	12762741	4.2799
SoybeanChr3	12750542	12754132	0.825014
SoybeanChr3	14059021	14061933	0.785479
SoybeanChr3	14026543	14029432	0.771303
SoybeanChr3	13980079	13985703	0.547199
SoybeanChr3	14082270	14089279	0.521665
SoybeanChr3	14050388	14057622	0.511604
SoybeanChr3	14455538	14465226	0.0561389
SoybeanChr3	14503115	14508638	0.0224909
SoybeanChr3	12532962	12542204	0.0217087
SoybeanChr4	27632088	27637683	4.23281
SoybeanChr4	27431357	27436948	0.549397
SoybeanChr4	27495187	27502433	0.503043
SoybeanChr4	30511692	30521172	0.0561309
SoybeanChr4	27263603	27270688	0.0112326
SoybeanChr5	21881926	21887523	4.22891
SoybeanChr5	20303314	20305685	0.771466
SoybeanChr5	20520974	20527685	0.552866
SoybeanChr5	20373707	20380329	0.54932
SoybeanChr5	20928814	20936155	0.51043
SoybeanChr5	21870387	21877730	0.510116
SoybeanChr5	22477995	22487723	0.0562384
SoybeanChr5	22614444	22624108	0.0561641
SoybeanChr5	22343056	22349515	0.0227141
SoybeanChr6	31994775	31997768	0.779386
SoybeanChr6	33780523	33786141	0.54847
SoybeanChr6	31582921	31589587	0.547575
SoybeanChr6	33863558	33869123	0.52211
SoybeanChr6	33453237	33463213	0.0575225
SoybeanChr6	33430510	33439632	0.0574851
SoybeanChr6	31821468	31830710	0.0573587
SoybeanChr6	31561751	31570889	0.0573405
SoybeanChr6	32370526	32380289	0.0573219
SoybeanChr6	31686402	31696165	0.0573217
SoybeanChr6	31782083	31792081	0.0571745
SoybeanChr6	34192385	34202273	0.0570716
SoybeanChr6	31521856	31531682	0.0568804
SoybeanChr6	34209082	34218523	0.0562892
SoybeanChr6	31238831	31254279	0.0312476
SoybeanChr6	34069486	34075017	0.0225784
SoybeanChr6	31204654	31210169	0.0222559
SoybeanChr6	31318333	31323357	0.0114684
SoybeanChr7	23840998	23846593	4.231
SoybeanChr7	24313400	24316379	0.815922
SoybeanChr7	24102929	24119354	0.702055
SoybeanChr7	24108803	24115489	0.55027
SoybeanChr7	24386071	24391674	0.549029
SoybeanChr7	24443603	24450932	0.510275
SoybeanChr7	23053698	23060979	0.507984
SoybeanChr7	23035096	23042315	0.503812
SoybeanChr7	23311563	23321628	0.0572838
SoybeanChr7	22665635	22675689	0.057228
SoybeanChr7	22459600	22468466	0.0570961
SoybeanChr7	22773049	22782738	0.0561069
SoybeanChr7	23434781	23444488	0.0559703
SoybeanChr7	22292213	22302090	0.0559251
SoybeanChr7	22491556	22497857	0.0232533
SoybeanChr7	22194976	22204231	0.0216731
SoybeanChr7	22362736	22367802	0.0115181
SoybeanChr8	31489448	31495129	4.23602
SoybeanChr8	30035939	30041100	0.869513
SoybeanChr8	31538467	31541350	0.759856
SoybeanChr8	29826368	29828797	0.689382
SoybeanChr8	31373571	31378552	0.55777
SoybeanChr8	31436214	31442907	0.555548
SoybeanChr8	31553284	31560019	0.554667
SoybeanChr8	29765628	29772317	0.54985
SoybeanChr8	29635614	29641003	0.0240206
SoybeanChr8	29568226	29576870	0.0227972
SoybeanChr8	29568227	29576871	0.0227971
SoybeanChr8	30993125	30998664	0.0227683
SoybeanChr8	29446717	29452262	0.0224558
SoybeanChr9	24791394	24797150	4.23837
SoybeanChr9	24020161	24023070	0.804775
SoybeanChr9	24658741	24661719	0.782896
SoybeanChr9	24492542	24501038	0.0232753
SoybeanChr9	25779600	25785151	0.0222998
SoybeanChr10	22431129	22436810	4.23807
SoybeanChr10	22508012	22513691	4.23708
SoybeanChr10	24342640	24345653	0.844323
SoybeanChr10	24300537	24303457	0.786554
SoybeanChr10	21636774	21641819	0.55997
SoybeanChr10	24255356	24262040	0.552356
SoybeanChr10	21750722	21757930	0.51131
SoybeanChr10	24350733	24363987	0.492105
SoybeanChr10	21651987	21657495	0.022479
SoybeanChr10	21600913	21611274	0.0103436
SoybeanChr11	28262053	28267648	4.23103
SoybeanChr11	27277095	27280097	0.821171
SoybeanChr11	27264866	27267875	0.806597
SoybeanChr11	27371154	27374163	0.806304
SoybeanChr11	27887884	27895373	0.616456
SoybeanChr11	28079932	28087276	0.510151
SoybeanChr11	28404104	28411452	0.50991
SoybeanChr11	29121431	29130486	0.0563886
SoybeanChr11	26989395	26998683	0.0563282
SoybeanChr11	26850630	26859701	0.0563262
SoybeanChr11	26835447	26844518	0.0563169
SoybeanChr11	27007867	27017266	0.0563144
SoybeanChr11	29257410	29262799	0.02411
SoybeanChr11	26955396	26963886	0.0233027
SoybeanChr11	28932353	28942746	0.0104283
SoybeanChr11	29208873	29219192	0.0103049
SoybeanChr12	23078323	23083916	4.2314
SoybeanChr12	22731660	22737765	0.802806
SoybeanChr12	24193218	24196020	0.749536
SoybeanChr12	24280943	24288260	0.512831
SoybeanChr12	23862796	23870137	0.510501
SoybeanChr12	23296369	23305512	0.0571114
SoybeanChr13	3630459	3636048	4.22868
SoybeanChr13	3558275	3561801	0.855277
SoybeanChr13	3640274	3643064	0.806646
SoybeanChr13	6245221	6248150	0.743694
SoybeanChr13	5639658	5643751	0.670461
SoybeanChr13	4757766	4763378	0.546233
SoybeanChr13	5691724	5699016	0.511309
SoybeanChr13	5691915	5699011	0.504181
SoybeanChr13	5571565	5578789	0.503307
SoybeanChr13	5240986	5245710	0.358017
SoybeanChr13	4110758	4116111	0.24067
SoybeanChr13	5011409	5016139	0.0569908
SoybeanChr13	4610424	4620253	0.0566425
SoybeanChr13	4926676	4936052	0.0562538
SoybeanChr13	4267867	4277534	0.0560508
SoybeanChr13	6083609	6100503	0.0332605
SoybeanChr13	4914586	4925688	0.0285366
SoybeanChr13	4334169	4338590	0.024412
SoybeanChr13	4648423	4657581	0.0203607
SoybeanChr13	4207738	4216779	0.0196178
SoybeanChr13	4338251	4345662	0.0175245
SoybeanChr13	4173941	4188976	0.0174809
SoybeanChr13	4723440	4728218	0.0115746
SoybeanChr13	5325206	5330009	0.0114499
SoybeanChr14	34807628	34813204	4.23388
SoybeanChr14	34603824	34609421	4.23133
SoybeanChr14	33371125	33376719	4.22991
SoybeanChr14	33341012	33346878	0.74056
SoybeanChr14	34712664	34720005	0.510207
SoybeanChr14	34799483	34806704	0.504779
SoybeanChr14	34962563	34981903	0.0355549
SoybeanChr14	34289139	34297620	0.0232416
SoybeanChr14	35017263	35022768	0.0219798
SoybeanChr15	40361324	40364246	0.791147
SoybeanChr15	41616079	41618657	0.678285
SoybeanChr15	41594597	41597274	0.658321
SoybeanChr15	41589359	41604928	0.618053
SoybeanChr15	41531171	41541053	0.608568
SoybeanChr15	40293425	40300103	0.59024
SoybeanChr15	40487538	40492573	0.557427
SoybeanChr15	40833668	40841006	0.510238
SoybeanChr15	41298677	41304705	0.0579264
SoybeanChr15	40653094	40662861	0.0572543
SoybeanChr15	41247097	41255586	0.0233828
SoybeanChr15	40812902	40818440	0.0227367
SoybeanChr16	19644537	19647528	0.810084
SoybeanChr16	19611357	19614322	0.804435
SoybeanChr16	17785273	17788270	0.791279
SoybeanChr16	19462577	19466792	0.75148
SoybeanChr16	18207350	18210050	0.685207
SoybeanChr16	19595485	19609424	0.552647
SoybeanChr16	19536355	19548790	0.552535
SoybeanChr16	17586678	17593919	0.51169
SoybeanChr16	19599385	19606724	0.510423
SoybeanChr16	19538974	19546215	0.503403
SoybeanChr16	16984290	16993616	0.0572465
SoybeanChr16	16732992	16742398	0.0563375
SoybeanChr16	16716454	16725756	0.0563034
SoybeanChr16	17556047	17565326	0.0561777
SoybeanChr16	17566949	17572165	0.024092
SoybeanChr16	17417423	17425905	0.0232705
SoybeanChr16	17656380	17665614	0.0218945
SoybeanChr16	17177625	17184997	0.0196226
SoybeanChr16	17308607	17314771	0.0194012
SoybeanChr16	16900407	16904418	0.0159973
SoybeanChr16	17496674	17503058	0.0031557
SoybeanChr17	28254669	28260350	4.2371
SoybeanChr17	26386174	26391406	0.603172
SoybeanChr17	28125903	28132610	0.558812
SoybeanChr17	28190110	28196818	0.557875
SoybeanChr17	28048716	28056048	0.510116
SoybeanChr17	26615886	26625668	0.0574906
SoybeanChr17	27067968	27077748	0.0574447
SoybeanChr17	27657640	27667414	0.0574437
SoybeanChr17	27170179	27179953	0.0573962
SoybeanChr17	27485664	27495658	0.0573815
SoybeanChr17	26731184	26740470	0.056357
SoybeanChr17	26275697	26284872	0.0563384
SoybeanChr17	26194269	26203974	0.0563164
SoybeanChr17	26306183	26315929	0.0562666
SoybeanChr17	26944486	26949873	0.0242073
SoybeanChr18	33113010	33115708	0.730943
SoybeanChr18	32957447	32962802	0.597575
SoybeanChr18	33122194	33127810	0.548355
SoybeanChr18	33144804	33152147	0.509903
SoybeanChr18	33867377	33876665	0.0563404
SoybeanChr18	33641400	33660032	0.0387999
SoybeanChr18	32911080	32924708	0.0250284
SoybeanChr18	32914059	32919304	0.0243077
SoybeanChr18	33646573	33655821	0.0218227
SoybeanChr18	32926765	32929331	0.00681659
SoybeanChr19	24833592	24846519	4.53905
SoybeanChr19	26101425	26107104	4.23792
SoybeanChr19	25540269	25545856	4.22996
SoybeanChr19	24983748	24986888	0.857659
SoybeanChr19	26262409	26265346	0.789594
SoybeanChr19	24834590	24845804	0.637466
SoybeanChr19	24854703	24861438	0.55858
SoybeanChr19	26427151	26432178	0.556654
SoybeanChr19	26416884	26423586	0.550913
SoybeanChr19	24837794	24843416	0.546507
SoybeanChr19	24297996	24307732	0.0573869
SoybeanChr19	24118571	24127869	0.0559533
SoybeanChr19	24256698	24265176	0.0234042
SoybeanChr19	24486035	24495258	0.0218426
SoybeanChr20	17227230	17232909	4.23766
SoybeanChr20	16624585	16630182	4.23135
SoybeanChr20	17775704	17778714	0.771003
SoybeanChr20	18184405	18193891	0.05637
SoybeanChr20	17944664	17953980	0.0562337
SoybeanChr20	15733839	15743617	0.0559236
SoybeanChr20	15733840	15743618	0.055922
SoybeanChr20	15009724	15015047	0.0241212
SoybeanChr20	16993579	16998916	0.0241191
SoybeanChr20	15873732	15879068	0.0239695
SoybeanChr20	15194694	15200233	0.022222
ChrA01	27408404	27419509	2.66988
ChrA01	27063536	27074358	2.65827
ChrA01	27282053	27287474	2.59308
ChrA01	27579668	27585090	2.58427
ChrA01	27702735	27708191	0.0679725
ChrA01	27648444	27661010	0.0645309
ChrA01	27650801	27657144	0.0642034
ChrA01	27314893	27321341	0.0635046
ChrA01	27612578	27619015	0.0633757
ChrA01	27863040	27869428	0.061473
ChrA01	27815428	27822711	0.0594083
ChrA01	27560934	27567322	0.058874
ChrA01	27263321	27269689	0.0584926
ChrA01	27344644	27350834	0.0563302
ChrA01	26731147	26734379	0.0104164
ChrA02	20564633	20571462	2.59318
ChrA02	20757579	20764455	2.50066
ChrA02	20330733	20336300	1.40308
ChrA03	5565973	5570852	2.66209
ChrA03	5734324	5741299	2.542
ChrA03	5482967	5489942	2.48242
ChrA03	5388207	5395183	2.48072
ChrA03	5551497	5570852	2.19352
ChrA04	21132744	21144250	2.70346
ChrA04	21544950	21551960	2.50861
ChrA04	21235501	21242544	2.47898
ChrA04	21526896	21546641	0.340875
ChrA04	20957400	20967957	0.0830739
ChrA04	20844617	20850960	0.0649538
ChrA04	20938812	20945130	0.0607843
ChrA04	20819783	20827584	0.057743
ChrA04	20907978	20914176	0.0560901
ChrA05	21477099	21488541	2.66759
ChrA05	21839031	21850452	2.64185
ChrA05	21371377	21382932	2.63285
ChrA05	21391403	21398377	2.54464
ChrA05	21981215	21988132	2.46725
ChrA05	21337584	21343777	0.0564345
ChrA06	19101906	19113360	2.67083
ChrA06	19040060	19051445	2.60819
ChrA06	19066044	19072947	2.55595
ChrA06	19176427	19183376	2.50818
ChrA06	18943046	18949876	2.50738
ChrA06	19483865	19503713	0.110153
ChrA06	19462182	19470437	0.0642203
ChrA07	23744862	23755179	2.64644
ChrA07	23826896	23837213	2.64635
ChrA07	23389460	23400942	2.62781
ChrA07	23635836	23642823	2.50619
ChrA07	23705825	23712917	2.4554
ChrA08	16902278	16913707	2.67951
ChrA08	17280643	17292086	2.67797
ChrA08	17092488	17103937	2.59939
ChrA08	17034416	17041416	2.50577
ChrA08	17110284	17117518	0.492946
ChrA09	16761987	16773397	2.66908
ChrA09	16707679	16718605	2.66235
ChrA09	16988881	16994328	2.53357
ChrA09	16660918	16667921	2.46798
ChrA09	17003802	17008675	2.02649
ChrA10	13135659	13147189	2.60408
ChrA10	13334898	13341867	2.50268
ChrA10	13297408	13304339	2.48107
ChrA10	13203408	13223750	0.23693
ChrA10	13239661	13245866	0.0661114
ChrA10	13446587	13452807	0.0655209
ChrA11	24621144	24632701	2.60506
ChrA11	24391651	24403183	2.58242
ChrA11	24287152	24294177	2.48779
ChrA11	24321933	24327387	0.122219
ChrA11	24086171	24094162	0.115936
ChrA11	24635476	24641668	0.056435
ChrA11	24653935	24659713	0.0242853
ChrA12	12480639	12487605	2.46618
ChrA12	12801343	12807192	0.0719436
ChrA12	12326830	12333053	0.0566938
CowpeaChr1	17341250	17351335	2.74214
CowpeaChr1	17819184	17829675	1.91633
CowpeaChr1	15727060	15745123	0.587264
CowpeaChr1	15960217	15965329	0.388373
CowpeaChr1	16361730	16366843	0.385893
CowpeaChr1	14680507	14685613	0.38525
CowpeaChr1	15829751	15834834	0.381457
CowpeaChr1	14476023	14481153	0.365896
CowpeaChr1	17899081	17906838	0.363015
CowpeaChr1	15796331	15804059	0.356556
CowpeaChr1	15651732	15659532	0.356349
CowpeaChr1	16123028	16128314	0.355796
CowpeaChr1	15358493	15363788	0.35521
CowpeaChr1	14368838	14374151	0.354107
CowpeaChr1	17838003	17843307	0.352844
CowpeaChr1	14804057	14809271	0.348841
CowpeaChr1	15350008	15367407	0.3363
CowpeaChr1	17679292	17696626	0.243787
CowpeaChr1	15214765	15221756	0.221765
CowpeaChr1	14293988	14305072	0.216037
CowpeaChr1	15663824	15670882	0.215232
CowpeaChr1	16548459	16555473	0.21314
CowpeaChr1	17687914	17694911	0.211129
CowpeaChr1	18584248	18591233	0.202616
CowpeaChr1	14328766	14344408	0.195618
CowpeaChr1	17609666	17617972	0.166945
CowpeaChr1	14515464	14526009	0.158578
CowpeaChr1	14824331	14834942	0.150414
CowpeaChr1	18261525	18280216	0.142687
CowpeaChr1	14598311	14601667	0.0732216
CowpeaChr1	14444167	14453926	0.067693
CowpeaChr1	14456728	14466486	0.0670762
CowpeaChr1	14430421	14440246	0.0669616
CowpeaChr1	14417861	14427619	0.0669137
CowpeaChr1	14773220	14782015	0.0593003
CowpeaChr1	15092220	15101139	0.0354765
CowpeaChr1	14534451	14541822	0.0325767
CowpeaChr1	15931736	15939091	0.0284809
CowpeaChr1	15902299	15913682	0.0246532
CowpeaChr1	18263605	18271994	0.0121447
CowpeaChr2	11094236	11098660	80.9145
CowpeaChr2	11082517	11090208	68.9722
CowpeaChr2	12027592	12034924	3.8429
CowpeaChr2	11846187	11853519	3.83844
CowpeaChr2	12634974	12642111	3.173
CowpeaChr2	12113617	12124034	2.73513
CowpeaChr2	12508583	12519000	2.57859
CowpeaChr2	12847244	12857956	2.49708
CowpeaChr2	11306664	11316593	2.42765
CowpeaChr2	13121950	13128436	1.8981
CowpeaChr2	12439009	12449556	1.638
CowpeaChr2	13030106	13036621	1.04214
CowpeaChr2	11768709	11776875	0.457754
CowpeaChr2	12246281	12261742	0.387264
CowpeaChr2	13131278	13136390	0.385149
CowpeaChr2	10230769	10238565	0.362371
CowpeaChr2	10714209	10725914	0.361637
CowpeaChr2	10387339	10404565	0.356947
CowpeaChr2	10831264	10839063	0.355841
CowpeaChr2	11020797	11025454	0.355658
CowpeaChr2	10666817	10672121	0.353113
CowpeaChr2	10345794	10355000	0.352158
CowpeaChr2	10397618	10402829	0.352064
CowpeaChr2	12813164	12818452	0.351674
CowpeaChr2	11381596	11386879	0.351573
CowpeaChr2	10475476	10480777	0.351533
CowpeaChr2	11125659	11130969	0.351379
CowpeaChr2	10924178	10929466	0.351288
CowpeaChr2	10363525	10368816	0.350734
CowpeaChr2	10349076	10354377	0.350431
CowpeaChr2	10189759	10195027	0.349915
CowpeaChr2	12277491	12282794	0.347423
CowpeaChr2	13060990	13067342	0.345548
CowpeaChr2	10896705	10903080	0.34321
CowpeaChr2	10731943	10744113	0.316546
CowpeaChr2	10584744	10591735	0.210619
CowpeaChr2	10482718	10491329	0.074529
CowpeaChr3	31153874	31161218	3.84856
CowpeaChr3	31949057	31956397	3.84414
CowpeaChr3	31703519	31710861	3.84402
CowpeaChr3	32452203	32459544	3.84376
CowpeaChr3	31001519	31014839	2.56562
CowpeaChr3	32293633	32304017	2.53597
CowpeaChr3	31315043	31329104	1.24814
CowpeaChr3	31369504	31383591	1.20884
CowpeaChr3	33598470	33606638	0.482329
CowpeaChr3	33195187	33203367	0.468444
CowpeaChr3	30647843	30656005	0.460499
CowpeaChr3	33823970	33829846	0.434035
CowpeaChr3	32023263	32038812	0.413635
CowpeaChr3	31782907	31798456	0.413354
CowpeaChr3	33419331	33424444	0.391582
CowpeaChr3	32564437	32570614	0.377756
CowpeaChr3	31943174	31965130	0.373447
CowpeaChr3	33058505	33070258	0.367535
CowpeaChr3	30361170	30368872	0.358925
CowpeaChr3	33679053	33686844	0.35867
CowpeaChr3	33217661	33222947	0.353357
CowpeaChr3	32787098	32792423	0.35334
CowpeaChr3	32627009	32632323	0.353077
CowpeaChr3	32903354	32908603	0.352097
CowpeaChr3	30672116	30677418	0.351732
CowpeaChr3	33812889	33818172	0.351467
CowpeaChr3	32185769	32191087	0.351424
CowpeaChr3	33158023	33163327	0.351359
CowpeaChr3	33767597	33772896	0.351246
CowpeaChr3	32211039	32216357	0.350997
CowpeaChr3	30710609	30715924	0.350872
CowpeaChr3	30695554	30700869	0.350862
CowpeaChr3	33063034	33068330	0.349368
CowpeaChr3	30905609	30909449	0.34294
CowpeaChr3	33279326	33291378	0.315284
CowpeaChr3	34073117	34084885	0.306738
CowpeaChr3	33929112	33946046	0.257357
CowpeaChr3	30478964	30485990	0.211636
CowpeaChr3	33364757	33371779	0.211609
CowpeaChr3	34074329	34080384	0.127828
CowpeaChr3	33991889	34001109	0.0232147
CowpeaChr4	23360868	23369040	0.475845
CowpeaChr4	24360887	24369067	0.463545
CowpeaChr4	26242775	26250953	0.462492
CowpeaChr4	24338804	24346985	0.462046
CowpeaChr4	24573391	24581570	0.459788
CowpeaChr4	24624380	24632559	0.459788
CowpeaChr4	23747371	23752527	0.386701
CowpeaChr4	25918452	25923550	0.384846
CowpeaChr4	26510982	26516097	0.383822
CowpeaChr4	23315313	23322993	0.363609
CowpeaChr4	24442258	24450052	0.362063
CowpeaChr4	23576768	23582091	0.355277
CowpeaChr4	23465391	23470686	0.354663
CowpeaChr4	23799540	23804929	0.352707
CowpeaChr4	23502928	23508245	0.352552
CowpeaChr4	23780114	23785574	0.352273
CowpeaChr4	23833746	23839023	0.351784
CowpeaChr4	26549508	26554739	0.350034
CowpeaChr4	24142638	24162910	0.328558
CowpeaChr4	24436221	24452479	0.315183
CowpeaChr4	25877754	25882936	0.312588
CowpeaChr4	24147836	24160325	0.311762
CowpeaChr4	23662205	23674477	0.311458
CowpeaChr4	25894264	25899444	0.306383
CowpeaChr4	24211821	24224304	0.29295
CowpeaChr4	23972124	23992479	0.24428
CowpeaChr4	24502949	24509905	0.213808
CowpeaChr4	23341235	23348266	0.21228
CowpeaChr4	23936133	23941785	0.21225
CowpeaChr4	23753689	23760724	0.211334
CowpeaChr4	23688497	23695538	0.202311
CowpeaChr4	26496480	26504988	0.179595
CowpeaChr5	30483453	30492955	6.58614
CowpeaChr5	30880801	30888148	3.55995
CowpeaChr5	31959141	31964294	0.384811
CowpeaChr5	30486667	30491779	0.384407
CowpeaChr5	32111522	32117811	0.382367
CowpeaChr5	31263640	31268954	0.357265
CowpeaChr5	32199621	32204905	0.350444
CowpeaChr5	30919383	30921655	0.340517
CowpeaChr5	31859828	31872122	0.325864
CowpeaChr5	31043267	31055334	0.31411
CowpeaChr5	30915016	30924316	0.237057
CowpeaChr5	30783721	30790718	0.211993
CowpeaChr5	30773529	30781344	0.0463156
CowpeaChr6	19780207	19787548	3.82235
CowpeaChr6	20140182	20147258	3.47252
CowpeaChr6	21498204	21508456	2.56464
CowpeaChr6	19938574	19948946	2.47356
CowpeaChr6	19918704	19929127	2.37091
CowpeaChr6	19463212	19468878	0.495905
CowpeaChr6	20780649	20788728	0.47723
CowpeaChr6	22190536	22198713	0.471028
CowpeaChr6	22250767	22258946	0.465983
CowpeaChr6	21429543	21437710	0.460107
CowpeaChr6	21990734	21998911	0.459229
CowpeaChr6	19654838	19662645	0.363841
CowpeaChr6	18924128	18931936	0.360794
CowpeaChr6	19343573	19348833	0.352604
CowpeaChr6	22201059	22206370	0.35196
CowpeaChr6	19051301	19056606	0.351684
CowpeaChr6	21960729	21966038	0.351518
CowpeaChr6	19226466	19231759	0.350782
CowpeaChr6	21714845	21721274	0.34468
CowpeaChr6	21424645	21428792	0.344195
CowpeaChr6	18791490	18805918	0.201336
CowpeaChr6	22317343	22323730	0.135292
CowpeaChr6	19150676	19155766	0.125844
CowpeaChr6	18624026	18639117	0.12525
CowpeaChr6	18876218	18882602	0.124449
CowpeaChr6	22127173	22144810	0.051752
CowpeaChr6	22169572	22180914	0.0322465
CowpeaChr6	20805001	20812172	0.0299786
CowpeaChr6	21728630	21739281	0.0200603
CowpeaChr7	17881930	17885567	5.1792
CowpeaChr7	19045401	19052731	3.82397
CowpeaChr7	19630246	19640369	3.58917
CowpeaChr7	19135024	19145323	2.56481
CowpeaChr7	16060029	16067860	0.357985
CowpeaChr7	16627184	16635015	0.356585
CowpeaChr7	19605426	19610729	0.351615
CowpeaChr7	20233554	20238853	0.351303
CowpeaChr7	16006280	16018412	0.309345
CowpeaChr7	16289224	16301204	0.308425
CowpeaChr7	16451531	16470098	0.289603
CowpeaChr7	15821451	15829496	0.245337
CowpeaChr7	16392046	16399082	0.215535
CowpeaChr7	16640444	16648797	0.207514
CowpeaChr7	17198135	17206641	0.178827
CowpeaChr7	17373652	17379139	0.079666
CowpeaChr7	17343892	17348335	0.0520395
CowpeaChr7	18178230	18187581	0.0218475
CowpeaChr8	16600326	16607680	3.55707
CowpeaChr8	15217395	15225573	0.461424
CowpeaChr8	15638565	15643677	0.39305
CowpeaChr8	17470880	17475869	0.384619
CowpeaChr8	17181296	17186428	0.38273
CowpeaChr8	17480585	17486476	0.361506
CowpeaChr8	17531341	17539034	0.35893
CowpeaChr8	17497383	17505183	0.356763
CowpeaChr8	16545016	16550323	0.351767
CowpeaChr8	17511797	17517055	0.351328
CowpeaChr8	15731920	15737221	0.350225
CowpeaChr8	14894567	14899834	0.347488
CowpeaChr8	16855552	16861239	0.347439
CowpeaChr8	15509917	15522029	0.309558
CowpeaChr8	17425614	17430356	0.305302
CowpeaChr8	17337759	17345872	0.225966
CowpeaChr8	15069356	15076372	0.217382
CowpeaChr8	17587333	17594086	0.139728
CowpeaChr9	22793557	22803575	2.65293
CowpeaChr9	22494881	22505284	2.21173
CowpeaChr9	21454654	21471317	2.19977
CowpeaChr9	23281287	23291438	2.15285
CowpeaChr9	23352756	23362907	2.15285
CowpeaChr9	23561933	23565618	0.690986
CowpeaChr9	21482374	21490355	0.454762
CowpeaChr9	21275592	21283573	0.454613
CowpeaChr9	21254689	21262850	0.450607
CowpeaChr9	21461471	21469631	0.448645
CowpeaChr9	23498441	23506615	0.442808
CowpeaChr9	23734659	23742472	0.361525
CowpeaChr9	23920096	23927897	0.355826
CowpeaChr9	24371080	24378848	0.355444
CowpeaChr9	23567231	23572522	0.353462
CowpeaChr9	21302941	21308187	0.352897
CowpeaChr9	21506975	21512221	0.352897
CowpeaChr9	24460135	24465403	0.352136
CowpeaChr9	21842038	21847350	0.351282
CowpeaChr9	21905991	21911301	0.351209
CowpeaChr9	23476130	23481434	0.350679
CowpeaChr9	24614797	24620099	0.35044
CowpeaChr9	23588772	23594034	0.349676
CowpeaChr9	23934862	23947232	0.311553
CowpeaChr9	21325338	21330513	0.303086
CowpeaChr9	21527895	21533070	0.302699
CowpeaChr9	23691933	23704870	0.298178
CowpeaChr9	24580377	24584838	0.288743
CowpeaChr9	23760524	23766971	0.152168
CowpeaChr9	23596073	23601635	0.0796566
CowpeaChr9	21297704	21301923	0.0299522
CowpeaChr9	21501738	21505957	0.0298638
CowpeaChr9	23900024	23909596	0.0210639
CowpeaChr10	22762670	22769034	23.8949
CowpeaChr10	22737595	22748051	8.21128
CowpeaChr10	22738280	22746505	4.57736
CowpeaChr10	22843025	22853347	2.18987
CowpeaChr10	21263099	21273192	2.05208
CowpeaChr10	22874096	22878348	0.472494
CowpeaChr10	19337571	19345371	0.363034
CowpeaChr10	19523972	19529257	0.352365
CowpeaChr10	19464357	19469658	0.347814
CowpeaChr10	21699762	21711574	0.318183
CowpeaChr10	19497880	19509765	0.317694
CowpeaChr10	22644776	22651791	0.215752
CowpeaChr11	19482513	19489856	3.83951
CowpeaChr11	18688991	18699160	1.66313
CowpeaChr11	18715113	18725281	1.54605
CowpeaChr11	19377384	19383844	1.05215
CowpeaChr11	18866200	18874385	0.46371
CowpeaChr11	19200987	19209171	0.446204
CowpeaChr11	18148688	18154469	0.360537
CowpeaChr11	18938243	18951475	0.350822
CowpeaChr11	18988234	18993535	0.350061
CowpeaChr11	19049304	19054600	0.349073
CowpeaChr11	18673560	18678799	0.347912
CowpeaChr11	20001916	20018260	0.347412
CowpeaChr11	19880016	19892004	0.310539
CowpeaChr11	19158423	19170585	0.29759
CowpeaChr11	19005278	19012291	0.214239
CowpeaChr11	18363823	18370864	0.212819
CowpeaChr11	19767420	19774454	0.211697
CowpeaChr11	18623489	18630355	0.204651
CowpeaChr11	18061332	18066392	0.188433
CowpeaChr11	19694384	19702895	0.171412
CowpeaChr11	18221596	18231288	0.141635
CowpeaChr11	20008495	20013806	0.0919495
CowpeaChr11	18069526	18076716	0.0604416
CowpeaChr11	18171323	18179750	0.056599
GrapeChr1	15020522	15029771	1.94639
GrapeChr1	14181954	14188642	0.556701
GrapeChr1	14599130	14605350	0.551983
GrapeChr1	14437587	14450513	0.528689
GrapeChr1	14354415	14361815	0.52629
GrapeChr1	14672362	14679993	0.524183
GrapeChr1	14056309	14069542	0.523526
GrapeChr1	14021407	14029523	0.519991
GrapeChr1	13877029	13889702	0.516256
GrapeChr1	14192150	14198563	0.5129
GrapeChr1	19180212	19192973	0.506853
GrapeChr1	19022134	19043901	0.504494
GrapeChr1	14982670	14995555	0.491453
GrapeChr1	14642768	14665562	0.47055
GrapeChr1	14314735	14331038	0.469411
GrapeChr1	14318038	14326030	0.468045
GrapeChr1	14762836	14770619	0.465074
GrapeChr1	13991178	14000646	0.44801
GrapeChr1	14736804	14745215	0.410742
GrapeChr1	19352642	19358987	0.403425
GrapeChr1	13968651	13971523	0.128744
GrapeChr1	13840300	13845248	0.0579137
GrapeChr1	19256553	19262513	0.0557088
GrapeChr2	12720217	12731211	0.554186
GrapeChr2	12822713	12835133	0.528808
GrapeChr2	12414690	12427996	0.523776
GrapeChr2	12367242	12380461	0.523347
GrapeChr2	14062125	14068582	0.521071
GrapeChr2	12543762	12550307	0.510535
GrapeChr2	13329366	13342400	0.500134
GrapeChr2	14109410	14119897	0.496668
GrapeChr2	14557172	14565161	0.484162
GrapeChr2	12385138	12390453	0.480079
GrapeChr2	14541550	14555175	0.476401
GrapeChr2	14134776	14142345	0.467037
GrapeChr2	12770270	12778105	0.46388
GrapeChr2	12801143	12814739	0.461118
GrapeChr2	14443320	14451633	0.460224
GrapeChr2	14068560	14089750	0.45845
GrapeChr2	14167168	14175412	0.453175
GrapeChr2	14658679	14667038	0.452508
GrapeChr2	14458802	14476599	0.451337
GrapeChr2	14271955	14285444	0.425929
GrapeChr2	12754562	12764154	0.0955739
GrapeChr3	14798345	14804752	0.512937
GrapeChr3	15054289	15069296	0.510871
GrapeChr3	14940994	14949320	0.506122
GrapeChr3	15280285	15293160	0.496854
GrapeChr3	14924303	14937890	0.456094
GrapeChr3	14881761	14898491	0.447465
GrapeChr3	15226810	15240345	0.420815
GrapeChr3	14768625	14774413	0.124286
GrapeChr3	14349060	14353931	0.0539318
GrapeChr4	12589923	12602531	0.560107
GrapeChr4	14455980	14471156	0.535295
GrapeChr4	14512786	14526254	0.426958
GrapeChr4	14393736	14400296	0.388519
GrapeChr5	14082814	14095428	0.604742
GrapeChr5	12549420	12562005	0.569719
GrapeChr5	14187474	14207699	0.563011
GrapeChr5	14197813	14205411	0.532005
GrapeChr5	12471573	12478655	0.528639
GrapeChr5	12713834	12721417	0.522651
GrapeChr5	12993674	13008668	0.514536
GrapeChr5	13016624	13023231	0.474348
GrapeChr5	12592810	12606455	0.46586
GrapeChr5	12480257	12495554	0.436905
GrapeChr5	13373677	13386876	0.42139
GrapeChr5	14130638	14141871	0.381782
GrapeChr5	14301599	14306650	0.0630953
GrapeChr5	12461879	12467969	0.021714
GrapeChr6	10170697	10177193	0.553796
GrapeChr6	13882141	13888809	0.53
GrapeChr6	10137610	10148837	0.490538
GrapeChr6	9996671	10004834	0.443124
GrapeChr6	14231220	14234094	0.131834
GrapeChr7	12559642	12569006	1.92342
GrapeChr7	14753382	14762711	1.88874
GrapeChr7	15284277	15296943	0.599984
GrapeChr7	12581974	12595366	0.524446
GrapeChr7	15154979	15167877	0.522203
GrapeChr7	15207320	15220248	0.499142
GrapeChr7	14470191	14483134	0.490463
GrapeChr7	12820548	12828166	0.478181
GrapeChr7	12513482	12521977	0.45742
GrapeChr7	15176558	15184689	0.449131
GrapeChr7	15196299	15203076	0.395051
GrapeChr8	6471808	6484533	0.617005
GrapeChr8	8468830	8481383	0.582358
GrapeChr8	8900001	8912655	0.562554
GrapeChr8	7757870	7771528	0.540714
GrapeChr8	8430862	8437616	0.540572
GrapeChr8	7232413	7239088	0.535218
GrapeChr8	9115087	9121688	0.531466
GrapeChr8	6108746	6116039	0.525534
GrapeChr8	6657694	6670750	0.524532
GrapeChr8	6392778	6406277	0.52434
GrapeChr8	6949292	6953693	0.522877
GrapeChr8	6233106	6246009	0.520211
GrapeChr8	6067078	6074490	0.51615
GrapeChr8	6840167	6851636	0.505359
GrapeChr8	6304492	6317242	0.500841
GrapeChr8	6161477	6169502	0.482122
GrapeChr8	8731144	8744045	0.481663
GrapeChr8	7257723	7271074	0.481427
GrapeChr8	8805802	8813077	0.477653
GrapeChr8	8245894	8261201	0.474738
GrapeChr8	8209476	8223035	0.470098
GrapeChr8	6815565	6830842	0.467535
GrapeChr8	6139868	6153061	0.465136
GrapeChr8	6342765	6350657	0.464219
GrapeChr8	6060030	6081008	0.458342
GrapeChr8	7096417	7111370	0.437548
GrapeChr8	7477692	7491169	0.432594
GrapeChr8	9129766	9143318	0.41941
GrapeChr8	6363231	6373836	0.413195
GrapeChr8	9279906	9288539	0.411623
GrapeChr8	6690851	6693759	0.131832
GrapeChr8	6630471	6639805	0.107423
GrapeChr8	7831832	7837345	0.0501014
GrapeChr9	14936376	14947386	0.603167
GrapeChr9	15253908	15260487	0.535149
GrapeChr9	15940677	15960265	0.525377
GrapeChr9	15636753	15651866	0.510975
GrapeChr9	15710603	15717066	0.507014
GrapeChr9	15295468	15301443	0.50449
GrapeChr9	15071750	15084657	0.503007
GrapeChr9	15005232	15012969	0.501253
GrapeChr9	15179225	15187445	0.478488
GrapeChr9	15096376	15110835	0.463292
GrapeChr9	13697274	13705480	0.443215
GrapeChr9	15796589	15806263	0.0898399
GrapeChr9	16061141	16065713	0.0742165
GrapeChr9	13685581	13690707	0.0669095
GrapeChr9	13900167	13905296	0.066829
GrapeChr9	15736399	15739981	0.0597569
GrapeChr10	21620966	21628605	0.542867
GrapeChr10	21217534	21224362	0.542741
GrapeChr10	21177929	21189733	0.526054
GrapeChr10	21194519	21209189	0.462364
GrapeChr10	21422834	21431196	0.440475
GrapeChr10	21373313	21381911	0.434433
GrapeChr10	21630931	21644409	0.429996
GrapeChr10	19556346	19561299	0.101947
GrapeChr10	19731846	19736882	0.0528656
GrapeChr11	14205794	14212605	0.537415
GrapeChr11	17575758	17582922	0.524224
GrapeChr11	13894285	13902043	0.518647
GrapeChr11	14136234	14142914	0.505611
GrapeChr11	17468221	17482696	0.503258
GrapeChr11	17570852	17583334	0.502971
GrapeChr11	14026444	14046630	0.476701
GrapeChr11	14031067	14044624	0.460656
GrapeChr11	13824716	13838165	0.433352
GrapeChr11	17505830	17518182	0.257096
GrapeChr11	17722634	17728440	0.123048
GrapeChr11	17436705	17447200	0.0703779
GrapeChr11	13975390	13977396	0.0441519
GrapeChr12	10508020	10520590	0.585197
GrapeChr12	10905370	10917066	0.564844
GrapeChr12	11251254	11262558	0.563585
GrapeChr12	11145235	11156627	0.561031
GrapeChr12	11827565	11834245	0.540536
GrapeChr12	11065209	11077943	0.52167
GrapeChr12	10889606	10896297	0.514016
GrapeChr12	10437811	10444298	0.510448
GrapeChr12	10579792	10590305	0.490424
GrapeChr12	10830492	10838716	0.490005
GrapeChr12	10135231	10141985	0.476173
GrapeChr12	10521375	10529359	0.475022
GrapeChr12	11113218	11121170	0.45843
GrapeChr12	10717944	10731426	0.440737
GrapeChr12	10936611	10951716	0.439387
GrapeChr12	11301041	11311494	0.0702668
GrapeChr13	11485054	11495185	0.59107
GrapeChr13	11629579	11642624	0.581992
GrapeChr13	12131206	12143705	0.579756
GrapeChr13	12633455	12646138	0.577947
GrapeChr13	11522009	11534707	0.553242
GrapeChr13	11731653	11738874	0.540701
GrapeChr13	12375329	12381969	0.538311
GrapeChr13	11751561	11757697	0.538123
GrapeChr13	12357685	12370981	0.515836
GrapeChr13	12728371	12736407	0.512329
GrapeChr13	12743948	12750705	0.511134
GrapeChr13	12457054	12469923	0.485519
GrapeChr13	11814272	11822294	0.479799
GrapeChr13	12259234	12272753	0.460918
GrapeChr13	12564718	12578179	0.432511
GrapeChr13	11823181	11836638	0.432096
GrapeChr13	12586993	12591383	0.361009
GrapeChr13	12936086	12941427	0.32673
GrapeChr13	13341259	13344131	0.133845
GrapeChr14	14404788	14414954	0.598141
GrapeChr14	16137089	16144310	0.53815
GrapeChr14	13659605	13666944	0.531778
GrapeChr14	13648549	13668826	0.530927
GrapeChr14	16075307	16081769	0.528921
GrapeChr14	14223248	14229708	0.512979
GrapeChr14	15342982	15350805	0.488369
GrapeChr14	15987641	15993944	0.486475
GrapeChr14	15956177	15966330	0.457696
GrapeChr14	13831630	13851784	0.388686
GrapeChr14	16268266	16291173	0.190649
GrapeChr14	15604614	15609816	0.158771
GrapeChr14	15202371	15205228	0.136683
GrapeChr14	14019967	14022827	0.131509
GrapeChr14	14022824	14028627	0.128508
GrapeChr14	14029370	14035172	0.126163
GrapeChr14	14006321	14016529	0.122548
GrapeChr14	16044744	16055168	0.069729
GrapeChr14	14081126	14085912	0.0579869
GrapeChr14	14087495	14090149	0.0554449
GrapeChr14	15190087	15195586	0.0498513
GrapeChr14	15049812	15055293	0.0493792
GrapeChr14	13973603	13979088	0.0492133
GrapeChr15	9059223	9071865	0.588319
GrapeChr15	7316616	7328170	0.587093
GrapeChr15	8441348	8447992	0.539752
GrapeChr15	8100799	8113742	0.526447
GrapeChr15	9248291	9255663	0.525379
GrapeChr15	7967215	7980167	0.516954
GrapeChr15	8993260	8999749	0.508471
GrapeChr15	8944791	8957506	0.49126
GrapeChr15	8117978	8128583	0.473168
GrapeChr15	8137537	8151104	0.468762
GrapeChr15	8161732	8175344	0.466614
GrapeChr15	8514507	8529702	0.441843
GrapeChr15	7644448	7657990	0.434028
GrapeChr15	7377962	7384402	0.324622
GrapeChr15	7991722	8001988	0.0678232
GrapeChr15	7055330	7060355	0.0528363
GrapeChr15	7455097	7459666	0.0503511
GrapeChr15	8772073	8777525	0.0497788
GrapeChr15	7799031	7804532	0.0494464
GrapeChr15	7027213	7032706	0.0494377
GrapeChr16	12029894	12043073	0.475112
GrapeChr16	9276724	9289915	0.471104
GrapeChr16	9409701	9418904	0.462235
GrapeChr16	9340033	9348337	0.425603
GrapeChr16	9192227	9200562	0.421921
GrapeChr16	11071134	11079528	0.421376
GrapeChr16	12084047	12092438	0.421053
GrapeChr16	9420777	9433756	0.416371
GrapeChr16	9974520	9979597	0.416206
GrapeChr16	9159513	9173092	0.406714
GrapeChr16	9041433	9055005	0.405227
GrapeChr16	9231569	9237786	0.40227
GrapeChr16	9264975	9273381	0.397111
GrapeChr16	9904948	9909805	0.169555
GrapeChr16	8544676	8549776	0.134912
GrapeChr16	12373699	12376572	0.133589
GrapeChr16	12793437	12799243	0.130552
GrapeChr16	11632612	11637710	0.126817
GrapeChr16	11606160	11611962	0.125831
GrapeChr16	9838672	9843523	0.125643
GrapeChr16	8517651	8522140	0.0931299
GrapeChr16	9390259	9397683	0.0905805
GrapeChr16	11954489	11964023	0.0896512
GrapeChr16	8412430	8422871	0.0729039
GrapeChr16	10953006	10959426	0.0591437
GrapeChr16	10953005	10959425	0.0591421
GrapeChr16	9488482	9493273	0.0576567
GrapeChr16	11534129	11542962	0.0340045
GrapeChr16	12045850	12052445	0.0338334
GrapeChr16	9074638	9079515	0.0267095
GrapeChr16	11640804	11644910	0.0198307
GrapeChr17	16099437	16112743	0.538297
GrapeChr17	15634565	15641056	0.537304
GrapeChr17	15357056	15363576	0.536895
GrapeChr17	15797657	15804245	0.533385
GrapeChr17	17437634	17445104	0.533059
GrapeChr17	15681472	15693976	0.508271
GrapeChr17	15403929	15416435	0.50779
GrapeChr17	15809199	15819956	0.502004
GrapeChr17	16458079	16469024	0.500327
GrapeChr17	17376084	17391168	0.499523
GrapeChr17	15038540	15045072	0.484239
GrapeChr17	14655993	14663116	0.478287
GrapeChr17	15149922	15168434	0.4746
GrapeChr17	15050815	15073618	0.446759
GrapeChr17	14694031	14707518	0.427808
GrapeChr17	16152917	16163984	0.426598
GrapeChr17	14493332	14506854	0.425213
GrapeChr17	14531419	14544825	0.425171
GrapeChr17	14722447	14735762	0.423023
GrapeChr17	15993919	16002374	0.421626
GrapeChr17	14811561	14826722	0.421446
GrapeChr17	16297268	16310803	0.405702
GrapeChr17	16175615	16180693	0.178432
GrapeChr17	16655362	16660054	0.178231
GrapeChr17	16273096	16277711	0.137202
GrapeChr17	15952018	15956838	0.131218
GrapeChr17	15952021	15956818	0.130684
GrapeChr17	15760834	15763716	0.130164
GrapeChr17	16699072	16704026	0.111459
GrapeChr17	15511204	15521695	0.071612
GrapeChr17	15233721	15244210	0.0715712
GrapeChr17	17413938	17418720	0.0612433
GrapeChr18	15945122	15951979	0.543457
GrapeChr18	16346190	16353477	0.535623
GrapeChr18	17065165	17072380	0.532215
GrapeChr18	16269173	16282484	0.518414
GrapeChr18	17364080	17377050	0.504925
GrapeChr18	16620486	16633988	0.468636
GrapeChr18	17196212	17211498	0.46573
GrapeChr18	17706067	17721281	0.43104
GrapeChr18	15523720	15528782	0.428089
GrapeChr18	15532250	15543130	0.375496
GrapeChr18	17676356	17681704	0.204707
GrapeChr18	17702344	17705230	0.133622
GrapeChr18	17628680	17639191	0.0716448
GrapeChr18	15511590	15522093	0.0711702
GrapeChr18	18015635	18020774	0.0661099
GrapeChr18	17531829	17536883	0.0526939
GrapeChr18	17306198	17315053	0.0508189
GrapeChr18	17309201	17312982	0.0494534
GrapeChr18	18174724	18179926	0.0242249
GrapeChr19	18623492	18636970	0.415548
GrapeChr19	19592949	19598014	0.168652
GrapeChr19	19622827	19627898	0.167186
GrapeChr19	19146713	19151530	0.0927786
GrapeChr19	20018842	20032907	0.0864511
GrapeChr19	19039717	19046237	0.0770084
GrapeChr19	19007019	19013459	0.0732845
GrapeChr19	19235154	19245682	0.0727896
GrapeChr19	19463557	19474025	0.071245
GrapeChr19	20140283	20150793	0.0708822
GrapeChr19	18640433	18645201	0.0589252
GrapeChr19	19335540	19341054	0.0499476
GrapeChr19	18658577	18662496	0.0282559
RiceChr1	17871487	17879235	1.74297
RiceChr1	18227049	18234820	1.72999
RiceChr1	17810195	17822079	1.39234
RiceChr1	18261627	18265996	1.30325
RiceChr1	17881934	17885759	1.29731
RiceChr1	17900693	17904518	1.29395
RiceChr1	18017829	18022372	1.29041
RiceChr1	18174144	18178554	1.28667
RiceChr1	17576317	17580734	1.28348
RiceChr1	17569619	17574096	1.27584
RiceChr1	17735266	17739696	1.26239
RiceChr1	17761605	17765971	1.2623
RiceChr1	18529872	18534294	1.25412
RiceChr1	17797329	17801744	1.25341
RiceChr1	18674733	18682491	0.212637
RiceChr1	18191454	18198143	0.190948
RiceChr1	18343839	18355889	0.0881152
RiceChr1	18514229	18526255	0.0879659
RiceChr1	18721723	18732528	0.0840022
RiceChr1	18648907	18660185	0.0805135
RiceChr1	18289624	18301416	0.0749428
RiceChr1	18475045	18486876	0.0749123
RiceChr1	18437718	18449493	0.0741078
RiceChr1	18389577	18397095	0.0725129
RiceChr1	18095430	18103769	0.072039
RiceChr1	18707802	18714277	0.0345182
RiceChr1	17539884	17552821	0.02566
RiceChr2	14070155	14074520	1.27351
RiceChr2	14068576	14077364	1.26896
RiceChr2	14091189	14095527	1.26089
RiceChr2	14059582	14064013	1.25234
RiceChr3	21521524	21525958	1.27965
RiceChr3	21229892	21234294	1.27512
RiceChr3	21365057	21369352	1.27486
RiceChr3	20732761	20737165	1.27343
RiceChr3	20748155	20752520	1.27281
RiceChr3	21456129	21460547	1.26994
RiceChr3	20884677	20893504	1.26937
RiceChr3	20754311	20758715	1.26647
RiceChr3	20957656	20962028	1.2656
RiceChr3	20941926	20946309	1.25921
RiceChr3	20859768	20864196	1.25812
RiceChr3	20887218	20891648	1.25644
RiceChr3	21377674	21383782	1.2467
RiceChr3	20964331	20968780	1.24662
RiceChr3	20912276	20916701	1.23614
RiceChr3	20651082	20658763	0.202899
RiceChr3	21118115	21132652	0.0849388
RiceChr3	20661046	20672581	0.0811693
RiceChr3	20779578	20791329	0.0744226
RiceChr3	20808283	20819855	0.0702811
RiceChr3	21024938	21037890	0.0259765
RiceChr3	21464574	21477475	0.0259204
RiceChr4	10232340	10240136	1.65462
RiceChr4	11279236	11283612	1.28944
RiceChr4	10635072	10639235	1.28745
RiceChr4	10330788	10335159	1.28486
RiceChr4	10900048	10904454	1.272
RiceChr4	10206541	10210887	1.26465
RiceChr4	10977623	10982048	1.25201
RiceChr4	10736263	10740702	1.24536
RiceChr4	10855622	10868206	0.154131
RiceChr4	11778219	11790800	0.154032
RiceChr4	11254285	11264387	0.0981818
RiceChr4	11144716	11168340	0.0973415
RiceChr4	10796364	10809375	0.0945843
RiceChr4	10953089	10961922	0.0932016
RiceChr4	10525190	10533209	0.0905232
RiceChr4	11324435	11335128	0.0840659
RiceChr4	11348100	11358793	0.0840359
RiceChr4	11549445	11560367	0.0832763
RiceChr4	10668223	10678945	0.0830689
RiceChr4	11429201	11442751	0.0821275
RiceChr4	11714691	11726250	0.0751365
RiceChr4	10810226	10821965	0.0750384
RiceChr4	10143623	10155421	0.0746439
RiceChr4	11496854	11508174	0.0734322
RiceChr4	11180754	11193322	0.0728959
RiceChr4	11007570	11015947	0.0725856
RiceChr4	10934447	10945764	0.0713617
RiceChr4	10982534	10994500	0.0635237
RiceChr5	12282420	12290171	1.74131
RiceChr5	12334941	12339369	1.44915
RiceChr5	11975537	11979961	1.27189
RiceChr5	12662381	12666797	1.26103
RiceChr5	12624044	12628462	1.25978
RiceChr5	12124127	12128557	1.25573
RiceChr5	12252640	12256962	1.246
RiceChr5	12759462	12761367	0.960702
RiceChr5	12831884	12837314	0.295512
RiceChr5	12181514	12190633	0.249672
RiceChr5	12798866	12809011	0.132597
RiceChr5	12555336	12569188	0.120865
RiceChr5	12770851	12786139	0.11669
RiceChr5	12714304	12735972	0.100387
RiceChr5	11947512	11959580	0.0875799
RiceChr5	12041347	12051338	0.0838826
RiceChr5	12881340	12892755	0.073188
RiceChr5	12860833	12872841	0.064493
RiceChr5	12360882	12371397	0.0270706
RiceChr5	12506348	12518153	0.0260174
RiceChr5	11879970	11892864	0.0256675
RiceChr6	15508663	15516412	1.67073
RiceChr6	15837994	15844756	1.61174
RiceChr6	15314765	15326401	1.41789
RiceChr6	15599275	15611772	1.32982
RiceChr6	15543088	15549921	1.29471
RiceChr6	15884805	15889216	1.2798
RiceChr6	15433590	15437951	1.2757
RiceChr6	15650774	15655166	1.27478
RiceChr6	15672111	15676514	1.26977
RiceChr6	15903869	15908289	1.26268
RiceChr6	15388102	15392526	1.25027
RiceChr6	15873039	15877397	1.24762
RiceChr6	15605287	15609714	1.24187
RiceChr6	14821232	14833216	0.0752138
RiceChr6	15246538	15257834	0.0709206
RiceChr6	14985298	14993046	0.0703606
RiceChr6	15110388	15125651	0.0657335
RiceChr6	14924437	14936308	0.0646097
RiceChr7	12944896	12952674	1.65868
RiceChr7	12756804	12764580	1.6556
RiceChr7	12843193	12850815	1.44085
RiceChr7	12888427	12900614	1.35703
RiceChr7	12937441	12941757	1.31294
RiceChr7	12832877	12837232	1.3006
RiceChr7	12918098	12922952	1.27114
RiceChr7	12882412	12886819	1.25622
RiceChr7	13066943	13071354	1.25576
RiceChr7	12894156	12898585	1.24623
RiceChr7	13297793	13301847	1.24445
RiceChr7	12796285	12808334	0.192721
RiceChr8	13363155	13370923	1.71534
RiceChr8	13250280	13258018	1.69116
RiceChr8	13865013	13872775	1.64051
RiceChr8	13733605	13741216	1.41352
RiceChr8	13473797	13478126	1.29119
RiceChr8	13329778	13334185	1.2807
RiceChr8	14181601	14185889	1.27519
RiceChr8	13930993	13935399	1.27459
RiceChr8	13220048	13224478	1.26943
RiceChr8	14044549	14048960	1.2673
RiceChr8	13939453	13943833	1.26551
RiceChr8	12981286	12985667	1.25475
RiceChr8	12660542	12664954	1.24951
RiceChr8	12734513	12739610	1.23567
RiceChr8	13285576	13288866	1.22196
RiceChr8	13566882	13576965	0.284074
RiceChr8	14283206	14285202	0.201557
RiceChr8	13694862	13705537	0.193492
RiceChr8	13438223	13448848	0.127715
RiceChr8	13794645	13814486	0.117401
RiceChr8	13638912	13649993	0.0985617
RiceChr8	14136120	14148526	0.0886538
RiceChr8	12696129	12708518	0.0885099
RiceChr8	12608889	12620948	0.0883723
RiceChr8	14305290	14317436	0.0883029
RiceChr8	12740072	12764226	0.0881257
RiceChr8	14192972	14204966	0.0879077
RiceChr8	12622638	12634657	0.0878331
RiceChr8	12743301	12755381	0.0874394
RiceChr8	13801235	13813326	0.0870643
RiceChr8	13761023	13771669	0.0853059
RiceChr8	12569440	12580085	0.0852939
RiceChr8	12807520	12818163	0.0852592
RiceChr8	14209536	14219856	0.0753596
RiceChr8	13478548	13490322	0.0749935
RiceChr8	12885578	12893954	0.0725197
RiceChr8	13380728	13392421	0.0721695
RiceChr8	14296125	14304226	0.0707455
RiceChr8	12596203	12608193	0.0642309
RiceChr8	13032860	13044852	0.0641974
RiceChr9	2568916	2573329	1.27115
RiceChr9	2790394	2796613	1.21233
RiceChr9	2975167	2985009	0.603668
RiceChr9	2696124	2708783	0.322608
RiceChr9	3049884	3058969	0.197357
RiceChr9	2998713	3005144	0.0326289
RiceChr10	10106559	10114281	1.72624
RiceChr10	9887178	9894941	1.70831
RiceChr10	9766312	9773938	1.42592
RiceChr10	10041164	10047529	1.28941
RiceChr10	9881818	9886235	1.28286
RiceChr10	9986280	9990660	1.27797
RiceChr10	10015608	10020033	1.26956
RiceChr10	9926469	9930896	1.26952
RiceChr10	10081255	10085678	1.26826
RiceChr10	9833765	9838148	1.26722
RiceChr10	9638596	9643029	1.26026
RiceChr10	9862877	9867288	1.25908
RiceChr10	9630325	9634756	1.25732
RiceChr10	10117967	10122393	1.25682
RiceChr10	9957180	9961596	1.25488
RiceChr10	9777675	9782109	1.2533
RiceChr10	9792853	9797274	1.25222
RiceChr10	10010306	10014723	1.24844
RiceChr10	9750756	9755153	1.24797
RiceChr10	10166496	10174032	1.04934
RiceChr10	10185500	10198813	0.595965
RiceChr11	13926860	13934611	1.65749
RiceChr11	13460864	13477321	1.34566
RiceChr11	13468131	13472498	1.30006
RiceChr11	13398008	13402451	1.28976
RiceChr11	13454975	13459334	1.28583
RiceChr11	13713916	13718321	1.28404
RiceChr11	13464595	13473372	1.27978
RiceChr11	13683129	13687522	1.2789
RiceChr11	13782983	13787413	1.2785
RiceChr11	13867392	13871795	1.2774
RiceChr11	13664101	13667660	1.27589
RiceChr11	13530966	13535326	1.27035
RiceChr11	13579024	13583406	1.26925
RiceChr11	13555433	13559796	1.26369
RiceChr11	13619779	13624155	1.26351
RiceChr11	13571938	13576368	1.25785
RiceChr11	13851353	13855786	1.25341
RiceChr11	13841287	13844188	1.21475
RiceChr11	13592099	13608994	0.404972
RiceChr11	13488311	13499493	0.201251
RiceChr11	13810915	13821698	0.0892369
RiceChr11	13937654	13949710	0.0879402
RiceChr11	12531311	12543417	0.0878616
RiceChr11	13163786	13175574	0.0750936
RiceChr11	12994123	13005923	0.0750567
RiceChr11	12701041	12712824	0.0748982
RiceChr11	13231525	13243320	0.0748353
RiceChr11	13016008	13027807	0.0746243
RiceChr11	13972088	13983889	0.0746014
RiceChr11	12544786	12559371	0.0745418
RiceChr11	12875136	12886531	0.0742561
RiceChr11	12609900	12621448	0.0711426
RiceChr11	13324438	13344945	0.0656063
RiceChr11	13907121	13919074	0.065326
RiceChr11	13901587	13919933	0.065296
RiceChr11	12677853	12693482	0.0547648
RiceChr12	11359155	11366932	1.67467
RiceChr12	11050973	11058757	1.65663
RiceChr12	11462891	11467304	1.28419
RiceChr12	11340486	11344880	1.28034
RiceChr12	11188483	11192896	1.27914
RiceChr12	11451483	11455906	1.26805
RiceChr12	11504863	11509230	1.26178
RiceChr12	10840507	10844924	1.25386
RiceChr12	11245742	11250163	1.24572
RiceChr12	11367134	11371557	1.24517
RiceChr12	11321055	11325482	1.24236
RiceChr12	10832268	10845979	0.751158
RiceChr12	10666105	10677073	0.092522
RiceChr12	11070593	11080808	0.0795363
RiceChr12	11024779	11031284	0.0780168
RiceChr12	10820212	10830278	0.0748563
RiceChr12	11379178	11390458	0.0720401
RiceChr12	10625022	10636297	0.0716633
MaizeChr1	138275175	138282751	1.58068
MaizeChr1	138283497	138291075	1.55208
MaizeChr1	137463971	137471551	1.54276
MaizeChr1	138218207	138225784	1.54162
MaizeChr1	138606932	138614510	1.54155
MaizeChr1	138173111	138180689	1.53541
MaizeChr1	137399208	137406786	1.52855
MaizeChr1	137639223	137645709	1.50934
MaizeChr1	138606081	138616719	1.42858
MaizeChr1	137463254	137477523	0.922022
MaizeChr1	137687268	137694974	0.730761
MaizeChr1	138402443	138404984	0.673971
MaizeChr1	137843000	137849867	0.66251
MaizeChr1	137256351	137262593	0.661511
MaizeChr1	137779184	137786061	0.661216
MaizeChr1	138294801	138301674	0.660409
MaizeChr1	137752977	137759845	0.660054
MaizeChr1	138386616	138393477	0.659974
MaizeChr1	138442137	138448954	0.659818
MaizeChr1	137323635	137330507	0.659745
MaizeChr1	137969761	137976639	0.659403
MaizeChr1	138435366	138441301	0.659304
MaizeChr1	138137819	138144695	0.658458
MaizeChr1	137695243	137702105	0.65788
MaizeChr1	138350241	138357126	0.656724
MaizeChr1	138453727	138460607	0.656646
MaizeChr1	138410897	138417777	0.656632
MaizeChr1	137385133	137392012	0.656553
MaizeChr1	137926061	137932904	0.656012
MaizeChr1	137763880	137770218	0.653792
MaizeChr1	138206056	138212915	0.653407
MaizeChr1	138706331	138713188	0.652816
MaizeChr1	138813477	138820311	0.652545
MaizeChr1	138306552	138313375	0.652301
MaizeChr1	137831100	137837958	0.650769
MaizeChr1	138733312	138740173	0.650213
MaizeChr1	138506645	138513686	0.640999
MaizeChr1	137735029	137741906	0.639179
MaizeChr1	137242494	137249372	0.63906
MaizeChr1	138328986	138335861	0.637919
MaizeChr1	138327266	138338723	0.633595
MaizeChr1	138828898	138833334	0.615835
MaizeChr1	137681985	137686550	0.607434
MaizeChr1	138371124	138378922	0.532873
MaizeChr1	138012195	138019621	0.503851
MaizeChr1	138787806	138809070	0.08153
MaizeChr1	137373032	137382189	0.0226628
MaizeChr1	138259010	138269217	0.0197142
MaizeChr1	138644846	138654256	0.0115568
MaizeChr1	138662307	138671693	0.0115114
MaizeChr1	138682395	138689818	0.010588
MaizeChr1	137490578	137497935	0.0105738
MaizeChr1	138789649	138803344	0.00925012
MaizeChr1	137540694	137553009	0.003666
MaizeChr1	138151178	138160497	0.00230459
MaizeChr2	97999806	98004872	1.85439
MaizeChr2	98374327	98381372	1.80005
MaizeChr2	98063967	98070355	1.71648
MaizeChr2	97024657	97039814	1.60263
MaizeChr2	98033250	98040832	1.58078
MaizeChr2	96446402	96453975	1.57051
MaizeChr2	96907502	96915083	1.56948
MaizeChr2	96845930	96853509	1.55221
MaizeChr2	97779304	97786883	1.55111
MaizeChr2	97002338	97009920	1.54987
MaizeChr2	98384722	98392302	1.54972
MaizeChr2	97178563	97186141	1.54967
MaizeChr2	96070827	96078408	1.54954
MaizeChr2	96663405	96670984	1.54945
MaizeChr2	95951128	95958708	1.5492
MaizeChr2	96293491	96301073	1.54838
MaizeChr2	97475400	97482981	1.54767
MaizeChr2	97336065	97343642	1.54348
MaizeChr2	97013293	97020876	1.54289
MaizeChr2	98268362	98275944	1.54269
MaizeChr2	97219467	97227049	1.54262
MaizeChr2	96652151	96659731	1.54262
MaizeChr2	97488999	97496581	1.54262
MaizeChr2	96341909	96349490	1.54261
MaizeChr2	97164208	97171789	1.54242
MaizeChr2	97398576	97406158	1.54229
MaizeChr2	97433854	97441432	1.54225
MaizeChr2	97090966	97098546	1.54203
MaizeChr2	97868889	97876469	1.54164
MaizeChr2	95925055	95932634	1.54133
MaizeChr2	96258709	96266288	1.54113
MaizeChr2	97418560	97426143	1.54064
MaizeChr2	97800926	97808504	1.53944
MaizeChr2	96680798	96688378	1.53592
MaizeChr2	98093220	98100802	1.53495
MaizeChr2	97233005	97240579	1.53207
MaizeChr2	97264933	97272510	1.53159
MaizeChr2	97346880	97354462	1.53126
MaizeChr2	97058823	97066404	1.52962
MaizeChr2	96568393	96575974	1.52866
MaizeChr2	97880931	97888515	1.52801
MaizeChr2	97027460	97035042	1.5079
MaizeChr2	97868226	97878128	1.09739
MaizeChr2	98318708	98326132	1.06237
MaizeChr2	98370671	98384593	0.948816
MaizeChr2	98487859	98494561	0.660935
MaizeChr2	97512702	97519582	0.658903
MaizeChr2	98326662	98333549	0.658665
MaizeChr2	98152950	98159824	0.657501
MaizeChr2	98207768	98214640	0.656256
MaizeChr2	98539644	98546505	0.653943
MaizeChr2	96166918	96173754	0.652079
MaizeChr2	98508466	98515150	0.651557
MaizeChr2	98453871	98460732	0.629321
MaizeChr2	97979254	97985865	0.623804
MaizeChr2	98393350	98400779	0.459253
MaizeChr2	97055367	97070710	0.370785
MaizeChr2	97710443	97718704	0.337362
MaizeChr2	98023517	98043158	0.24992
MaizeChr2	96678674	96697812	0.0827686
MaizeChr2	97484334	97498527	0.0743367
MaizeChr2	98198888	98218704	0.047408
MaizeChr2	97158637	97164024	0.0293563
MaizeChr2	96197332	96204184	0.0151291
MaizeChr2	96758141	96765972	0.0131213
MaizeChr2	95852692	95860508	0.0130909
MaizeChr2	96434268	96444281	0.01172
MaizeChr2	97447154	97457301	0.0116041
MaizeChr2	97746640	97754820	0.0115982
MaizeChr2	98084340	98087875	0.0115464
MaizeChr2	97446113	97465717	0.0115429
MaizeChr2	97594132	97604252	0.011511
MaizeChr2	95985995	95995396	0.0114966
MaizeChr2	95886492	95895823	0.011459
MaizeChr2	96460770	96471012	0.0113679
MaizeChr2	96632182	96639639	0.0113161
MaizeChr2	96385597	96395047	0.0110928
MaizeChr2	96380517	96397456	0.0110681
MaizeChr2	96641016	96650455	0.0109785
MaizeChr2	97552755	97564321	0.0108111
MaizeChr2	96929675	96937154	0.0107359
MaizeChr2	98222845	98230209	0.0106483
MaizeChr2	97524329	97532724	0.0105772
MaizeChr2	95863402	95870766	0.0104449
MaizeChr2	97308403	97316333	0.0103833
MaizeChr2	96486554	96499482	0.00725699
MaizeChr2	96972841	96984781	0.00361381
MaizeChr2	96952122	96965996	0.00315873
MaizeChr2	95735568	95744713	0.00227538
MaizeChr2	95809733	95818761	0.00226143
MaizeChr2	97127806	97136948	0.00225346
MaizeChr2	95999813	96008749	0.00175958
MaizeChr2	96277843	96286794	0.00173416
MaizeChr3	89257468	89265395	1.55459
MaizeChr3	89481527	89489109	1.54998
MaizeChr3	89214613	89222195	1.54978
MaizeChr3	88288990	88296570	1.54972
MaizeChr3	88365967	88373547	1.54922
MaizeChr3	88311206	88318784	1.54881
MaizeChr3	88958834	88966412	1.54865
MaizeChr3	89135684	89143267	1.54778
MaizeChr3	89124250	89131829	1.54743
MaizeChr3	89765946	89773528	1.54737
MaizeChr3	89715711	89723293	1.54411
MaizeChr3	88907153	88914733	1.54249
MaizeChr3	89755357	89762934	1.54226
MaizeChr3	89088343	89095925	1.54219
MaizeChr3	88568843	88576313	1.542
MaizeChr3	89579202	89586781	1.5419
MaizeChr3	88010835	88018414	1.54116
MaizeChr3	89591105	89598685	1.54037
MaizeChr3	88611613	88619195	1.54035
MaizeChr3	89186377	89193951	1.53661
MaizeChr3	88079848	88087428	1.53647
MaizeChr3	88878191	88885772	1.53284
MaizeChr3	89775875	89783456	1.52964
MaizeChr3	89751238	89764254	0.952886
MaizeChr3	88168103	88182518	0.915626
MaizeChr3	89801143	89807947	0.750327
MaizeChr3	88395738	88401169	0.663976
MaizeChr3	89038204	89045052	0.661713
MaizeChr3	88058154	88065033	0.660157
MaizeChr3	89024594	89031468	0.659213
MaizeChr3	89078209	89085086	0.658314
MaizeChr3	88524408	88531287	0.657863
MaizeChr3	87937937	87944747	0.657474
MaizeChr3	88190038	88196900	0.657148
MaizeChr3	89293844	89300751	0.656707
MaizeChr3	87972969	87976529	0.656551
MaizeChr3	88129780	88136674	0.656506
MaizeChr3	88678928	88685796	0.655685
MaizeChr3	88633346	88639691	0.654649
MaizeChr3	88173509	88180339	0.654304
MaizeChr3	88716369	88723227	0.651656
MaizeChr3	88580386	88587217	0.651359
MaizeChr3	89410628	89417492	0.650301
MaizeChr3	88551126	88558110	0.650049
MaizeChr3	88328495	88342234	0.639981
MaizeChr3	88331549	88338422	0.63772
MaizeChr3	88452751	88459629	0.637551
MaizeChr3	89179251	89185961	0.625901
MaizeChr3	88032804	88039635	0.625421
MaizeChr3	89513468	89520319	0.623036
MaizeChr3	88203305	88207960	0.610755
MaizeChr3	88387136	88394920	0.533789
MaizeChr3	89473024	89493033	0.0801762
MaizeChr3	88953402	88970430	0.068647
MaizeChr3	88875656	88892728	0.0680653
MaizeChr3	89345258	89362210	0.0667039
MaizeChr3	88850507	88855714	0.0644716
MaizeChr3	88450788	88465021	0.0622317
MaizeChr3	88564315	88579155	0.0621195
MaizeChr3	88258941	88274832	0.0319402
MaizeChr3	88998152	89013047	0.0193091
MaizeChr3	89233571	89246392	0.0191946
MaizeChr3	88005025	88021588	0.0171439
MaizeChr3	88704350	88715778	0.0165626
MaizeChr3	89654750	89662559	0.0131082
MaizeChr3	89050743	89060874	0.011638
MaizeChr3	89166905	89178446	0.0114682
MaizeChr3	89432768	89441901	0.0114597
MaizeChr3	88225218	88235014	0.0112156
MaizeChr3	88817174	88826735	0.0111525
MaizeChr3	89608499	89618166	0.0111352
MaizeChr3	89734546	89744040	0.0111171
MaizeChr3	89063887	89073472	0.0109804
MaizeChr3	88594594	88601967	0.0106579
MaizeChr3	88837647	88849308	0.00780628
MaizeChr3	88839580	88845410	0.00704501
MaizeChr3	89453232	89466210	0.00343939
MaizeChr3	89447488	89469340	0.00270798
MaizeChr3	88938700	88948023	0.00226208
MaizeChr4	110681326	110684396	1.84104
MaizeChr4	111166300	111177718	1.63432
MaizeChr4	110767144	110776218	1.60088
MaizeChr4	110834622	110842196	1.57913
MaizeChr4	111695011	111702590	1.56413
MaizeChr4	111262858	111270436	1.55915
MaizeChr4	110957111	110964692	1.55773
MaizeChr4	111865747	111873328	1.55269
MaizeChr4	111993365	112008524	1.55218
MaizeChr4	110490538	110498120	1.55196
MaizeChr4	111343173	111350729	1.55153
MaizeChr4	110462938	110470518	1.54981
MaizeChr4	110530384	110537965	1.54962
MaizeChr4	111631203	111638781	1.5495
MaizeChr4	112118277	112125856	1.54943
MaizeChr4	110548935	110556516	1.54941
MaizeChr4	111607419	111614998	1.54932
[truncated: 560 more rows]

## Sheet: Table S4
Table S4. Length and composition of LTR-RTs, CLTRs, and TRs in the centromeres of nine species
species	Centromere Length	Gypsy len	Gypsy Percentage	Copia len	Copia percentage	TRs length	TRs Percentage	CRs length	CR Percentage
Arabidopsis	12618586	272219	2.16	7890	0.06	12045017	95.45	233696	1.85
Pepper	30050000	17895345	59.55	3446821	11.47	34142	0.11	2186624	7.28
Jujube	9010817	4707574	52.24	1570756	17.43	294653	3.27	1948043	21.62
Grape	56369138	11549340	20.49	5456186	9.68	25795070	45.76	3627052	6.43
Cowpea	38069809	13628839	35.8	947663	2.49	20095799	52.79	8678649	22.8
Soybean	50098339	1637833	3.27	518174	1.03	43827542	87.48	1597154	3.19
Pineapple	58341486	8882656	15.23	1785063	3.06	40938851	70.17	5881770	10.08
Rice	13115059	6811516	51.94	583655	4.45	2567814	19.58	2954746	22.53
Maize	22165000	11902571	53.7	1281997	5.78	4828808	21.79	2373396	10.71
